# Supplementary material for: 1,2-Diphenyl-1H-imidazo[4,5-f][1,10]phenanthroline
Source: Acta Crystallogr Sect E Struct Rep Online. 2011 Mar 26;67(Pt 4):o989. doi: 10.1107/S1600536811010890 (PMC3099849; doi:10.1107/S1600536811010890)
Supplement: Supplementary file 1 [file e-67-0o989-sup1.cif]

##############################################################################
###                                                                        ###
###        Electronic paper (Acta Crystallographica Section E)             ###
###                                                                        ###
##############################################################################
#                                                                            #
# This CIF contains the data in a paper accepted for publication in Acta     #
# Crystallographica Section E. It conforms to the requirements of Notes      #
# for Authors for Section E, and has been peer reviewed under the auspices   #
# of the IUCr Commission on Journals.                                        #
#                                                                            #
# Full details of the Crystallographic Information File format               #
# are given in the paper "The Crystallographic Information File (CIF):       #
# a New Standard Archive File for Crystallography" by S. R. Hall, F. H.      #
# Allen and I. D. Brown [Acta Cryst. (1991), A47, 655-685].                  #
#                                                                            #
# The current version of the core CIF dictionary is obtainable from          #
# ftp://ftp.iucr.org/pub/cif_core.dic. The current version number is 2.4.    #
#                                                                            #
# Software is freely available for graphical display of the structure(s) in  #
# this CIF.  For information consult the CIF home page http://www.iucr.org/  #
# cif/home.html                                                              #
#                                                                            #
# This file may be used for bona fide research purposes within the           #
# scientific community so long as proper attribution is given to the journal # 
# article from which it was obtained.                                        #
#                                                                            #
##############################################################################
                                             
data_global
_audit_creation_method     'PLATON <TABLE ACC> option'
_journal_date_recd_electronic     2011-03-11
_journal_date_accepted     2011-03-23
_journal_name_full     'Acta Crystallographica, Section E'
_journal_year     2011
_journal_volume     67
_journal_issue      4
_journal_page_first     o989
_journal_page_last     o989
_journal_paper_category     QO
_journal_coeditor_code     HG5009
_publ_contact_author_name     'A. Thiruvalluvar'
_publ_contact_author_address
;
PG Research Department of Physics
Rajah Serfoji Government College (Autonomous)
Thanjavur-613 005
Tamil Nadu
India
;
_publ_contact_author_email     'thiruvalluvar.a@gmail.com'
_publ_contact_author_fax     'none'
_publ_contact_author_phone     '+91 4362 255490'
_publ_section_title
;
1,2-Diphenyl-1<i>H</i>-imidazo[4,5-<i>f</i>][1,10]phenanthroline
;
_publ_section_title_footnote     .
loop_
    _publ_author_name
    _publ_author_footnote
    _publ_author_address
    'Rosepriya, S.' ?
;
PG Research Department of Physics,
Rajah Serfoji Government College (Autonomous),
Thanjavur 613 005,
Tamilnadu,
India
;
    'Thiruvalluvar, A.' ?
;
PG Research Department of Physics,
Rajah Serfoji Government College (Autonomous),
Thanjavur 613 005,
Tamilnadu,
India
;
    'Jayabharathi, J.' ?
;
Department of Chemistry,
Annamalai University,
Annamalai Nagar 608 002,
Tamilnadu,
India
;
    'Venkatesh Perumal, M.' ?
;
Department of Chemistry,
Annamalai University,
Annamalai Nagar 608 002,
Tamilnadu,
India
;
    'Butcher, R. J.' ?
;
Department of Chemistry,
Howard University,
525 College Street NW,
Washington, DC 20059,
USA
;
    'Jasinski, J. P.' ?
;
Department of Chemistry,
Keene State College,
229 Main Street,
Keene, NH 03435-2001,
USA
;
    'Golen, J. A.' ?
;
Department of Chemistry,
Keene State College,
229 Main Street,
Keene, NH 03435-2001,
USA
;
_publ_section_synopsis     .
data_I
_chemical_name_systematic
;
1,2-Diphenyl-1<i>H</i>-imidazo[4,5-<i>f</i>][1,10]phenanthroline
;
_chemical_name_common     1H-imidazole
_chemical_formula_moiety     'C25 H16 N4'
_chemical_formula_sum     'C25 H16 N4'
_chemical_formula_structural     'C25 H16 N4'
_chemical_formula_iupac     'C25 H16 N4'
_chemical_formula_weight     372.42
_chemical_melting_point     579
_symmetry_cell_setting     triclinic
_symmetry_space_group_name_H-M     'P -1'
_symmetry_space_group_name_Hall     '-P 1'
loop_
    _symmetry_equiv_pos_site_id
    _symmetry_equiv_pos_as_xyz
    1 x,y,z
    2 -x,-y,-z
_cell_length_a     8.8693(7)
_cell_length_b     10.0637(6)
_cell_length_c     11.8960(9)
_cell_angle_alpha     100.219(6)
_cell_angle_beta     110.310(7)
_cell_angle_gamma     102.475(6)
_cell_volume     934.63(14)
_cell_formula_units_Z     2
_cell_measurement_reflns_used     3954
_cell_measurement_theta_min     4.6777
_cell_measurement_theta_max     70.5607
_cell_measurement_temperature     170(2)
_cell_special_details     ?
_exptl_crystal_description     'block'
_exptl_crystal_colour     'colourless'
_exptl_crystal_size_max     0.43
_exptl_crystal_size_mid     0.38
_exptl_crystal_size_min     0.26
_exptl_crystal_size_rad     ?
_exptl_crystal_density_diffrn     1.323
_exptl_crystal_density_meas     ?
_exptl_crystal_density_method     'Not Measured'
_exptl_crystal_F_000     388
_exptl_absorpt_coefficient_mu     0.631
_exptl_absorpt_correction_type     multi-scan
_exptl_absorpt_process_details
;
(CrysAlisRED; Oxford Diffraction, 2010)
;
_exptl_absorpt_correction_T_min     0.96501
_exptl_absorpt_correction_T_max     1.00000
_exptl_special_details
;
;
_diffrn_ambient_temperature     170(2)
_diffrn_radiation_type     'CuK\a'
_diffrn_radiation_wavelength     1.54184
_diffrn_radiation_source     'Enhance (Cu) X-ray Source'
_diffrn_radiation_monochromator     graphite
_diffrn_measurement_device_type     'Oxford Diffraction Xcalibur Eos Gemini'
_diffrn_measurement_method     '\w scans'
_diffrn_detector_area_resol_mean     16.1500
_diffrn_reflns_number     5832
_diffrn_reflns_av_R_equivalents     0.0139
_diffrn_reflns_av_sigmaI/netI     0.0193
_diffrn_reflns_theta_min     4.68
_diffrn_reflns_theta_max     70.70
_diffrn_reflns_theta_full     67.50
_diffrn_measured_fraction_theta_max     0.980
_diffrn_measured_fraction_theta_full     0.994
_diffrn_reflns_limit_h_min     -10
_diffrn_reflns_limit_h_max     10
_diffrn_reflns_limit_k_min     -12
_diffrn_reflns_limit_k_max     7
_diffrn_reflns_limit_l_min     -13
_diffrn_reflns_limit_l_max     14
_refine_special_details
;
Refinement of <i>F</i>^2^ against ALL reflections. The weighted <i>R</i>-factor
<i>wR</i> and goodness of fit <i>S</i> are based on <i>F</i>^2^, conventional
<i>R</i>-factors <i>R</i> are based on <i>F</i>, with <i>F</i> set to zero for
negative <i>F</i>^2^. The threshold expression of <i>F</i>^2^ >
2\s(<i>F</i>^2^) is used only for calculating <i>R</i>-factors(gt) <i>etc</i>.
and is not relevant to the choice of reflections for refinement.
<i>R</i>-factors based on <i>F</i>^2^ are statistically about twice as large
as those based on <i>F</i>, and <i>R</i>- factors based on ALL data will be
even larger.
;
_reflns_number_total     3522
_reflns_number_gt     3121
_reflns_threshold_expression     I>2\s(I)
_refine_ls_structure_factor_coef     Fsqd
_refine_ls_matrix_type     full
_refine_ls_R_factor_all     0.0458
_refine_ls_R_factor_gt     0.0417
_refine_ls_wR_factor_gt     0.1120
_refine_ls_wR_factor_ref     0.1169
_refine_ls_goodness_of_fit_ref     1.047
_refine_ls_restrained_S_all     1.047
_refine_ls_number_reflns     3522
_refine_ls_number_parameters     262
_refine_ls_number_restraints     0
_refine_ls_hydrogen_treatment     constr
_refine_ls_weighting_scheme     calc
_refine_ls_weighting_details
         'calc w=1/[\s^2^(Fo^2^)+(0.0649P)^2^+0.1268P] where P=(Fo^2^+2Fc^2^)/3'
_atom_sites_solution_hydrogens     geom
_atom_sites_solution_primary     direct
_atom_sites_solution_secondary     difmap
_refine_ls_shift/su_max     0.001
_refine_ls_shift/su_max_lt     0.001
_refine_ls_shift/su_mean     <0.001
_refine_diff_density_max     0.175
_refine_diff_density_min     -0.171
_refine_ls_extinction_method     none
_refine_ls_extinction_coef     ?
loop_
    _atom_type_symbol
    _atom_type_description
    _atom_type_scat_dispersion_real
    _atom_type_scat_dispersion_imag
    _atom_type_scat_source
    C C 0.0181 0.0091 ' International Tables Vol C Tables 4.2.6.8 and 6.1.1.4'
    H H 0.0000 0.0000 ' International Tables Vol C Tables 4.2.6.8 and 6.1.1.4'
    N N 0.0311 0.0180 ' International Tables Vol C Tables 4.2.6.8 and 6.1.1.4'
_computing_data_collection     'CrysAlisPRO (Oxford Diffraction, 2010)'
_computing_cell_refinement     'CrysAlisPRO (Oxford Diffraction, 2010)'
_computing_data_reduction     'CrysAlisRED (Oxford Diffraction, 2010)'
_computing_structure_solution     'SHELXS97 (Sheldrick, 2008)'
_computing_structure_refinement     'SHELXL97 (Sheldrick, 2008)'
_computing_molecular_graphics     'ORTEP-3 (Farrugia, 1997)'
_computing_publication_material     'PLATON (Spek, 2009)'
loop_
    _atom_site_type_symbol
    _atom_site_label
    _atom_site_fract_x
    _atom_site_fract_y
    _atom_site_fract_z
    _atom_site_U_iso_or_equiv
    _atom_site_thermal_displace_type
    _atom_site_calc_flag
    _atom_site_refinement_flags
    _atom_site_occupancy
    N N1 0.44262(13) 0.14038(11) 0.37008(9) 0.0404(3) Uani d . 1.000
    N N3 0.21256(13) 0.07897(11) 0.41050(10) 0.0436(3) Uani d . 1.000
    N N10 0.70826(15) 0.57164(12) 0.72960(11) 0.0510(4) Uani d . 1.000
    N N13 0.4425(2) 0.47849(14) 0.78916(13) 0.0678(5) Uani d . 1.000
    C C2 0.28544(15) 0.04678(13) 0.33444(12) 0.0414(4) Uani d . 1.000
    C C4 0.32764(16) 0.19978(13) 0.49979(11) 0.0407(4) Uani d . 1.000
    C C5 0.47004(15) 0.24080(13) 0.47676(11) 0.0394(3) Uani d . 1.000
    C C6 0.60568(15) 0.36743(13) 0.55079(11) 0.0399(3) Uani d . 1.000
    C C7 0.74828(17) 0.41987(15) 0.52720(13) 0.0503(4) Uani d . 1.000
    C C8 0.86537(19) 0.54488(16) 0.60380(14) 0.0555(5) Uani d . 1.000
    C C9 0.83894(19) 0.61654(15) 0.70255(13) 0.0546(4) Uani d . 1.000
    C C11 0.59107(17) 0.44797(13) 0.65524(11) 0.0425(4) Uani d . 1.000
    C C12 0.44390(18) 0.40051(14) 0.68438(12) 0.0462(4) Uani d . 1.000
    C C14 0.3052(3) 0.4386(2) 0.81063(19) 0.0818(7) Uani d . 1.000
    C C15 0.1641(3) 0.32423(19) 0.73479(18) 0.0710(7) Uani d . 1.000
    C C16 0.1669(2) 0.24145(16) 0.63142(15) 0.0550(5) Uani d . 1.000
    C C17 0.31040(17) 0.27871(14) 0.60500(12) 0.0436(4) Uani d . 1.000
    C C18 0.54455(15) 0.13773(12) 0.29871(11) 0.0392(3) Uani d . 1.000
    C C19 0.68211(17) 0.08736(15) 0.33628(14) 0.0511(4) Uani d . 1.000
    C C20 0.7747(2) 0.08003(17) 0.26423(16) 0.0598(5) Uani d . 1.000
    C C21 0.72777(19) 0.12065(16) 0.15536(15) 0.0584(5) Uani d . 1.000
    C C22 0.5928(2) 0.17260(17) 0.12019(14) 0.0582(5) Uani d . 1.000
    C C23 0.50057(17) 0.18306(15) 0.19273(13) 0.0487(4) Uani d . 1.000
    C C24 0.21038(15) -0.07711(13) 0.22359(11) 0.0418(4) Uani d . 1.000
    C C25 0.29258(18) -0.17796(15) 0.21043(13) 0.0515(4) Uani d . 1.000
    C C26 0.2173(2) -0.29636(15) 0.10929(14) 0.0581(5) Uani d . 1.000
    C C27 0.0601(2) -0.31457(15) 0.01978(13) 0.0578(5) Uani d . 1.000
    C C28 -0.02154(19) -0.21497(18) 0.03113(14) 0.0599(5) Uani d . 1.000
    C C29 0.05283(17) -0.09633(16) 0.13260(13) 0.0526(4) Uani d . 1.000
    H H7 0.76323 0.36890 0.45861 0.0604 Uiso calc R 1.000
    H H8 0.96307 0.58201 0.58965 0.0666 Uiso calc R 1.000
    H H9 0.92067 0.70407 0.75433 0.0655 Uiso calc R 1.000
    H H14 0.30294 0.49252 0.88384 0.0983 Uiso calc R 1.000
    H H15 0.06790 0.30395 0.75426 0.0852 Uiso calc R 1.000
    H H16 0.07396 0.16076 0.57882 0.0660 Uiso calc R 1.000
    H H19 0.71247 0.05821 0.41066 0.0613 Uiso calc R 1.000
    H H20 0.87050 0.04707 0.28955 0.0718 Uiso calc R 1.000
    H H21 0.78933 0.11258 0.10446 0.0701 Uiso calc R 1.000
    H H22 0.56247 0.20157 0.04571 0.0698 Uiso calc R 1.000
    H H23 0.40854 0.22091 0.16961 0.0584 Uiso calc R 1.000
    H H25 0.40137 -0.16534 0.27149 0.0618 Uiso calc R 1.000
    H H26 0.27385 -0.36536 0.10130 0.0697 Uiso calc R 1.000
    H H27 0.00829 -0.39617 -0.04980 0.0693 Uiso calc R 1.000
    H H28 -0.12955 -0.22749 -0.03092 0.0718 Uiso calc R 1.000
    H H29 -0.00436 -0.02771 0.13996 0.0631 Uiso calc R 1.000
loop_
    _atom_site_aniso_label
    _atom_site_aniso_U_11
    _atom_site_aniso_U_22
    _atom_site_aniso_U_33
    _atom_site_aniso_U_12
    _atom_site_aniso_U_13
    _atom_site_aniso_U_23
    N1 0.0356(5) 0.0448(5) 0.0376(5) 0.0087(4) 0.0158(4) 0.0053(4)
    N3 0.0372(5) 0.0500(6) 0.0417(6) 0.0100(4) 0.0173(4) 0.0092(5)
    N10 0.0563(7) 0.0464(6) 0.0427(6) 0.0103(5) 0.0167(5) 0.0069(5)
    N13 0.0882(10) 0.0568(7) 0.0632(8) 0.0142(7) 0.0476(8) 0.0020(6)
    C2 0.0353(6) 0.0468(7) 0.0400(6) 0.0102(5) 0.0147(5) 0.0106(5)
    C4 0.0393(6) 0.0468(7) 0.0387(6) 0.0153(5) 0.0172(5) 0.0122(5)
    C5 0.0381(6) 0.0456(6) 0.0351(6) 0.0145(5) 0.0148(5) 0.0098(5)
    C6 0.0379(6) 0.0440(6) 0.0367(6) 0.0135(5) 0.0129(5) 0.0114(5)
    C7 0.0443(7) 0.0549(8) 0.0470(7) 0.0086(6) 0.0205(6) 0.0060(6)
    C8 0.0461(8) 0.0567(8) 0.0549(8) 0.0041(6) 0.0197(6) 0.0096(7)
    C9 0.0547(8) 0.0477(7) 0.0462(7) 0.0039(6) 0.0126(6) 0.0066(6)
    C11 0.0478(7) 0.0423(6) 0.0361(6) 0.0158(5) 0.0139(5) 0.0112(5)
    C12 0.0563(8) 0.0456(7) 0.0427(7) 0.0198(6) 0.0241(6) 0.0122(5)
    C14 0.1087(15) 0.0699(11) 0.0839(12) 0.0187(10) 0.0718(12) 0.0037(9)
    C15 0.0838(12) 0.0683(10) 0.0838(12) 0.0221(9) 0.0620(11) 0.0180(9)
    C16 0.0581(9) 0.0587(8) 0.0605(9) 0.0203(7) 0.0360(7) 0.0176(7)
    C17 0.0476(7) 0.0483(7) 0.0433(7) 0.0203(6) 0.0228(6) 0.0160(6)
    C18 0.0362(6) 0.0397(6) 0.0395(6) 0.0077(5) 0.0179(5) 0.0050(5)
    C19 0.0470(7) 0.0592(8) 0.0555(8) 0.0211(6) 0.0243(6) 0.0219(7)
    C20 0.0510(8) 0.0654(9) 0.0765(10) 0.0258(7) 0.0356(8) 0.0208(8)
    C21 0.0578(9) 0.0624(9) 0.0638(9) 0.0141(7) 0.0401(8) 0.0112(7)
    C22 0.0611(9) 0.0690(9) 0.0492(8) 0.0152(7) 0.0288(7) 0.0192(7)
    C23 0.0441(7) 0.0563(8) 0.0472(7) 0.0166(6) 0.0187(6) 0.0155(6)
    C24 0.0388(6) 0.0453(7) 0.0379(6) 0.0059(5) 0.0165(5) 0.0097(5)
    C25 0.0506(8) 0.0487(7) 0.0449(7) 0.0138(6) 0.0091(6) 0.0105(6)
    C26 0.0726(10) 0.0453(7) 0.0491(8) 0.0184(7) 0.0167(7) 0.0105(6)
    C27 0.0705(10) 0.0473(7) 0.0386(7) 0.0035(7) 0.0131(7) 0.0068(6)
    C28 0.0460(8) 0.0730(10) 0.0430(7) 0.0075(7) 0.0072(6) 0.0086(7)
    C29 0.0414(7) 0.0639(9) 0.0481(7) 0.0149(6) 0.0163(6) 0.0094(6)
_geom_special_details
;
Bond distances, angles <i>etc</i>. have been calculated using the rounded
fractional coordinates. All su's are estimated from the variances of the
(full) variance-covariance matrix. The cell e.s.d.'s are taken into account in
the estimation of distances, angles and torsion angles
;
loop_
    _geom_bond_atom_site_label_1
    _geom_bond_atom_site_label_2
    _geom_bond_site_symmetry_1
    _geom_bond_site_symmetry_2
    _geom_bond_distance
    _geom_bond_publ_flag
    N1 C2 . . 1.3752(18) no
    N1 C5 . . 1.3840(16) no
    N1 C18 . . 1.4402(18) no
    N3 C2 . . 1.3168(18) no
    N3 C4 . . 1.3789(17) no
    N10 C9 . . 1.317(2) no
    N10 C11 . . 1.3506(18) no
    N13 C12 . . 1.356(2) no
    N13 C14 . . 1.323(3) no
    C2 C24 . . 1.4782(18) no
    C4 C5 . . 1.377(2) no
    C4 C17 . . 1.4330(19) no
    C5 C6 . . 1.4321(18) no
    C6 C7 . . 1.403(2) no
    C6 C11 . . 1.4204(18) no
    C7 C8 . . 1.365(2) no
    C8 C9 . . 1.385(2) no
    C11 C12 . . 1.468(2) no
    C12 C17 . . 1.408(2) no
    C14 C15 . . 1.389(3) no
    C15 C16 . . 1.369(3) no
    C16 C17 . . 1.405(2) no
    C18 C19 . . 1.384(2) no
    C18 C23 . . 1.3745(19) no
    C19 C20 . . 1.381(2) no
    C20 C21 . . 1.380(2) no
    C21 C22 . . 1.372(3) no
    C22 C23 . . 1.386(2) no
    C24 C25 . . 1.389(2) no
    C24 C29 . . 1.386(2) no
    C25 C26 . . 1.380(2) no
    C26 C27 . . 1.379(2) no
    C27 C28 . . 1.371(3) no
    C28 C29 . . 1.383(2) no
    C7 H7 . . 0.9500 no
    C8 H8 . . 0.9500 no
    C9 H9 . . 0.9500 no
    C14 H14 . . 0.9500 no
    C15 H15 . . 0.9500 no
    C16 H16 . . 0.9500 no
    C19 H19 . . 0.9500 no
    C20 H20 . . 0.9500 no
    C21 H21 . . 0.9500 no
    C22 H22 . . 0.9500 no
    C23 H23 . . 0.9500 no
    C25 H25 . . 0.9500 no
    C26 H26 . . 0.9500 no
    C27 H27 . . 0.9500 no
    C28 H28 . . 0.9500 no
    C29 H29 . . 0.9500 no
loop_
    _geom_contact_atom_site_label_1
    _geom_contact_atom_site_label_2
    _geom_contact_distance
    _geom_contact_site_symmetry_1
    _geom_contact_site_symmetry_2
    _geom_contact_publ_flag
    N10 N13 2.716(2) . . no
    N13 C23 3.290(2) . 2_666 no
    N13 N10 2.716(2) . . no
    N3 H19 2.7100 . 2_656 no
    N3 H16 2.7900 . . no
    N3 H20 2.7900 . 1_455 no
    N10 H23 2.7900 . 2_666 no
    N10 H27 2.9200 . 1_666 no
    N10 H28 2.8500 . 1_666 no
    N13 H23 2.9000 . 2_666 no
    C4 C8 3.551(2) . 2_666 no
    C4 C9 3.418(2) . 2_666 no
    C5 C9 3.585(2) . 2_666 no
    C6 C11 3.5427(19) . 2_666 no
    C7 C18 3.2173(19) . . no
    C7 C12 3.532(2) . 2_666 no
    C7 C19 3.497(2) . . no
    C8 C17 3.439(2) . 2_666 no
    C8 C4 3.551(2) . 2_666 no
    C9 C4 3.418(2) . 2_666 no
    C9 C27 3.452(2) . 1_666 no
    C9 C5 3.585(2) . 2_666 no
    C11 C26 3.521(2) . 2_656 no
    C11 C6 3.5427(19) . 2_666 no
    C11 C25 3.551(2) . 2_656 no
    C12 C7 3.532(2) . 2_666 no
    C15 C29 3.597(3) . 2_556 no
    C17 C8 3.439(2) . 2_666 no
    C18 C7 3.2173(19) . . no
    C18 C25 3.211(2) . . no
    C19 C7 3.497(2) . . no
    C19 C25 3.509(2) . . no
    C23 C24 3.421(2) . . no
    C23 N13 3.290(2) . 2_666 no
    C24 C23 3.421(2) . . no
    C25 C18 3.211(2) . . no
    C25 C19 3.509(2) . . no
    C25 C11 3.551(2) . 2_656 no
    C26 C11 3.521(2) . 2_656 no
    C27 C9 3.452(2) . 1_444 no
    C27 C27 3.549(2) . 2_545 no
    C29 C15 3.597(3) . 2_556 no
    C4 H25 3.0700 . 2_656 no
    C4 H19 2.9700 . 2_656 no
    C9 H27 2.8500 . 1_666 no
    C11 H26 3.0600 . 2_656 no
    C12 H26 3.0300 . 2_656 no
    C12 H25 3.0200 . 2_656 no
    C17 H25 3.0400 . 2_656 no
    C18 H25 2.9500 . . no
    C18 H7 2.5900 . . no
    C19 H7 2.7600 . . no
    C19 H25 2.9200 . . no
    C20 H29 3.0900 . 1_655 no
    C21 H9 2.9300 . 2_766 no
    C24 H15 3.1000 . 2_556 no
    C27 H21 3.0600 . 2_655 no
    C27 H9 3.0200 . 1_444 no
    C27 H27 2.9500 . 2_545 no
    C28 H9 3.0800 . 1_444 no
    C28 H15 2.9800 . 2_556 no
    C29 H15 2.8900 . 2_556 no
    H7 C18 2.5900 . . no
    H7 C19 2.7600 . . no
    H9 C27 3.0200 . 1_666 no
    H9 C28 3.0800 . 1_666 no
    H9 C21 2.9300 . 2_766 no
    H9 H21 2.5900 . 2_766 no
    H15 C24 3.1000 . 2_556 no
    H15 C28 2.9800 . 2_556 no
    H15 C29 2.8900 . 2_556 no
    H16 N3 2.7900 . . no
    H19 N3 2.7100 . 2_656 no
    H19 C4 2.9700 . 2_656 no
    H20 N3 2.7900 . 1_655 no
    H20 H29 2.4900 . 1_655 no
    H21 H29 2.5100 . 1_655 no
    H21 C27 3.0600 . 2_655 no
    H21 H9 2.5900 . 2_766 no
    H23 N10 2.7900 . 2_666 no
    H23 N13 2.9000 . 2_666 no
    H23 H28 2.4700 . 2_555 no
    H25 C18 2.9500 . . no
    H25 C19 2.9200 . . no
    H25 C4 3.0700 . 2_656 no
    H25 C12 3.0200 . 2_656 no
    H25 C17 3.0400 . 2_656 no
    H26 C11 3.0600 . 2_656 no
    H26 C12 3.0300 . 2_656 no
    H27 N10 2.9200 . 1_444 no
    H27 C9 2.8500 . 1_444 no
    H27 C27 2.9500 . 2_545 no
    H27 H27 2.5800 . 2_545 no
    H28 N10 2.8500 . 1_444 no
    H28 H23 2.4700 . 2_555 no
    H29 C20 3.0900 . 1_455 no
    H29 H20 2.4900 . 1_455 no
    H29 H21 2.5100 . 1_455 no
loop_
    _geom_angle_atom_site_label_1
    _geom_angle_atom_site_label_2
    _geom_angle_atom_site_label_3
    _geom_angle_site_symmetry_1
    _geom_angle_site_symmetry_2
    _geom_angle_site_symmetry_3
    _geom_angle
    _geom_angle_publ_flag
    C2 N1 C5 . . . 106.40(11) no
    C2 N1 C18 . . . 124.47(10) no
    C5 N1 C18 . . . 128.80(11) no
    C2 N3 C4 . . . 104.52(12) no
    C9 N10 C11 . . . 117.80(13) no
    C12 N13 C14 . . . 116.67(16) no
    N1 C2 N3 . . . 112.63(11) no
    N1 C2 C24 . . . 122.78(12) no
    N3 C2 C24 . . . 124.59(13) no
    N3 C4 C5 . . . 111.31(12) no
    N3 C4 C17 . . . 127.30(13) no
    C5 C4 C17 . . . 121.38(12) no
    N1 C5 C4 . . . 105.14(11) no
    N1 C5 C6 . . . 131.74(13) no
    C4 C5 C6 . . . 123.04(12) no
    C5 C6 C7 . . . 125.74(12) no
    C5 C6 C11 . . . 116.56(13) no
    C7 C6 C11 . . . 117.68(12) no
    C6 C7 C8 . . . 119.33(14) no
    C7 C8 C9 . . . 118.70(16) no
    N10 C9 C8 . . . 124.49(14) no
    N10 C11 C6 . . . 121.98(14) no
    N10 C11 C12 . . . 117.39(12) no
    C6 C11 C12 . . . 120.61(12) no
    N13 C12 C11 . . . 117.44(13) no
    N13 C12 C17 . . . 122.17(15) no
    C11 C12 C17 . . . 120.40(12) no
    N13 C14 C15 . . . 125.3(2) no
    C14 C15 C16 . . . 118.5(2) no
    C15 C16 C17 . . . 118.39(17) no
    C4 C17 C12 . . . 117.84(14) no
    C4 C17 C16 . . . 123.29(13) no
    C12 C17 C16 . . . 118.86(13) no
    N1 C18 C19 . . . 119.73(11) no
    N1 C18 C23 . . . 118.93(13) no
    C19 C18 C23 . . . 121.33(14) no
    C18 C19 C20 . . . 119.13(14) no
    C19 C20 C21 . . . 119.88(17) no
    C20 C21 C22 . . . 120.41(16) no
    C21 C22 C23 . . . 120.35(15) no
    C18 C23 C22 . . . 118.84(15) no
    C2 C24 C25 . . . 121.16(12) no
    C2 C24 C29 . . . 119.87(13) no
    C25 C24 C29 . . . 118.94(13) no
    C24 C25 C26 . . . 120.44(14) no
    C25 C26 C27 . . . 120.03(16) no
    C26 C27 C28 . . . 120.05(14) no
    C27 C28 C29 . . . 120.24(15) no
    C24 C29 C28 . . . 120.30(15) no
    C6 C7 H7 . . . 120.00 no
    C8 C7 H7 . . . 120.00 no
    C7 C8 H8 . . . 121.00 no
    C9 C8 H8 . . . 121.00 no
    N10 C9 H9 . . . 118.00 no
    C8 C9 H9 . . . 118.00 no
    N13 C14 H14 . . . 117.00 no
    C15 C14 H14 . . . 117.00 no
    C14 C15 H15 . . . 121.00 no
    C16 C15 H15 . . . 121.00 no
    C15 C16 H16 . . . 121.00 no
    C17 C16 H16 . . . 121.00 no
    C18 C19 H19 . . . 120.00 no
    C20 C19 H19 . . . 120.00 no
    C19 C20 H20 . . . 120.00 no
    C21 C20 H20 . . . 120.00 no
    C20 C21 H21 . . . 120.00 no
    C22 C21 H21 . . . 120.00 no
    C21 C22 H22 . . . 120.00 no
    C23 C22 H22 . . . 120.00 no
    C18 C23 H23 . . . 121.00 no
    C22 C23 H23 . . . 121.00 no
    C24 C25 H25 . . . 120.00 no
    C26 C25 H25 . . . 120.00 no
    C25 C26 H26 . . . 120.00 no
    C27 C26 H26 . . . 120.00 no
    C26 C27 H27 . . . 120.00 no
    C28 C27 H27 . . . 120.00 no
    C27 C28 H28 . . . 120.00 no
    C29 C28 H28 . . . 120.00 no
    C24 C29 H29 . . . 120.00 no
    C28 C29 H29 . . . 120.00 no
loop_
    _geom_torsion_atom_site_label_1
    _geom_torsion_atom_site_label_2
    _geom_torsion_atom_site_label_3
    _geom_torsion_atom_site_label_4
    _geom_torsion_site_symmetry_1
    _geom_torsion_site_symmetry_2
    _geom_torsion_site_symmetry_3
    _geom_torsion_site_symmetry_4
    _geom_torsion
    _geom_torsion_publ_flag
    C5 N1 C2 N3 . . . . -0.73(15) no
    C5 N1 C2 C24 . . . . -179.76(12) no
    C18 N1 C2 N3 . . . . -174.58(12) no
    C18 N1 C2 C24 . . . . 6.4(2) no
    C2 N1 C5 C4 . . . . 0.88(14) no
    C2 N1 C5 C6 . . . . -175.82(14) no
    C18 N1 C5 C4 . . . . 174.37(12) no
    C18 N1 C5 C6 . . . . -2.3(2) no
    C2 N1 C18 C19 . . . . -104.93(15) no
    C2 N1 C18 C23 . . . . 73.81(17) no
    C5 N1 C18 C19 . . . . 82.65(17) no
    C5 N1 C18 C23 . . . . -98.62(16) no
    C4 N3 C2 N1 . . . . 0.24(15) no
    C4 N3 C2 C24 . . . . 179.25(12) no
    C2 N3 C4 C5 . . . . 0.35(15) no
    C2 N3 C4 C17 . . . . -179.93(14) no
    C11 N10 C9 C8 . . . . -0.7(2) no
    C9 N10 C11 C6 . . . . -0.1(2) no
    C9 N10 C11 C12 . . . . -178.58(13) no
    C14 N13 C12 C11 . . . . 176.58(15) no
    C14 N13 C12 C17 . . . . -3.2(2) no
    C12 N13 C14 C15 . . . . 0.0(3) no
    N1 C2 C24 C25 . . . . 56.56(19) no
    N1 C2 C24 C29 . . . . -125.55(15) no
    N3 C2 C24 C25 . . . . -122.35(16) no
    N3 C2 C24 C29 . . . . 55.54(19) no
    N3 C4 C5 N1 . . . . -0.78(15) no
    N3 C4 C5 C6 . . . . 176.28(12) no
    C17 C4 C5 N1 . . . . 179.48(12) no
    C17 C4 C5 C6 . . . . -3.5(2) no
    N3 C4 C17 C12 . . . . -179.46(13) no
    N3 C4 C17 C16 . . . . -0.3(2) no
    C5 C4 C17 C12 . . . . 0.2(2) no
    C5 C4 C17 C16 . . . . 179.43(14) no
    N1 C5 C6 C7 . . . . 0.8(2) no
    N1 C5 C6 C11 . . . . 179.13(13) no
    C4 C5 C6 C7 . . . . -175.39(14) no
    C4 C5 C6 C11 . . . . 2.93(19) no
    C5 C6 C7 C8 . . . . 177.87(14) no
    C11 C6 C7 C8 . . . . -0.4(2) no
    C5 C6 C11 N10 . . . . -177.82(12) no
    C5 C6 C11 C12 . . . . 0.63(19) no
    C7 C6 C11 N10 . . . . 0.6(2) no
    C7 C6 C11 C12 . . . . 179.08(13) no
    C6 C7 C8 C9 . . . . -0.3(2) no
    C7 C8 C9 N10 . . . . 0.9(2) no
    N10 C11 C12 N13 . . . . -4.9(2) no
    N10 C11 C12 C17 . . . . 174.82(13) no
    C6 C11 C12 N13 . . . . 176.55(13) no
    C6 C11 C12 C17 . . . . -3.7(2) no
    N13 C12 C17 C4 . . . . -177.04(14) no
    N13 C12 C17 C16 . . . . 3.7(2) no
    C11 C12 C17 C4 . . . . 3.2(2) no
    C11 C12 C17 C16 . . . . -176.00(14) no
    N13 C14 C15 C16 . . . . 2.6(3) no
    C14 C15 C16 C17 . . . . -1.9(3) no
    C15 C16 C17 C4 . . . . 179.78(16) no
    C15 C16 C17 C12 . . . . -1.0(2) no
    N1 C18 C19 C20 . . . . 177.39(13) no
    C23 C18 C19 C20 . . . . -1.3(2) no
    N1 C18 C23 C22 . . . . -176.22(13) no
    C19 C18 C23 C22 . . . . 2.5(2) no
    C18 C19 C20 C21 . . . . -1.0(2) no
    C19 C20 C21 C22 . . . . 2.1(3) no
    C20 C21 C22 C23 . . . . -0.9(3) no
    C21 C22 C23 C18 . . . . -1.4(2) no
    C2 C24 C25 C26 . . . . 176.95(14) no
    C29 C24 C25 C26 . . . . -1.0(2) no
    C2 C24 C29 C28 . . . . -177.29(14) no
    C25 C24 C29 C28 . . . . 0.7(2) no
    C24 C25 C26 C27 . . . . 0.6(2) no
    C25 C26 C27 C28 . . . . 0.1(3) no
    C26 C27 C28 C29 . . . . -0.4(3) no
    C27 C28 C29 C24 . . . . 0.0(2) no
loop_
    _geom_hbond_atom_site_label_D
    _geom_hbond_atom_site_label_H
    _geom_hbond_atom_site_label_A
    _geom_hbond_site_symmetry_A
    _geom_hbond_distance_DH
    _geom_hbond_distance_HA
    _geom_hbond_distance_DA
    _geom_hbond_angle_DHA
    _geom_hbond_publ_flag
    C15 H15 Cg6 2_556 0.95 2.86 3.757(3) 157 yes
    C25 H25 Cg4 2_656 0.95 2.75 3.4835(16) 135 yes
