# Supplementary material for: 1,2-Diphenyl-1H-imidazo[4,5-f][1,10]phenanthroline
Source: Acta Crystallogr Sect E Struct Rep Online. 2011 Mar 26;67(Pt 4):o989. doi: 10.1107/S1600536811010890 (PMC3099849; doi:10.1107/S1600536811010890)
Supplement: Supplementary file 2 [file e-67-0o989-Isup2.hkl]

#
# h,k,l, Fc-squared, Fo-squared, sigma(Fo-squared) and status flag
#
data_I
_shelx_title ' v1 in P -1 Z=2 C25H16N4'
_shelx_refln_list_code          4
_shelx_F_calc_maximum       66.66
_exptl_crystal_F_000       388.00
_reflns_d_resolution_high  0.8168
 
loop_
 _symmetry_equiv_pos_as_xyz
 'x, y, z'
 '-x, -y, -z'
 
_cell_length_a     8.8693
_cell_length_b    10.0637
_cell_length_c    11.8960
_cell_angle_alpha 100.219
_cell_angle_beta  110.310
_cell_angle_gamma 102.475
 
_shelx_F_squared_multiplier     1.000
 
loop_
 _refln_index_h
 _refln_index_k
 _refln_index_l
 _refln_F_squared_calc
 _refln_F_squared_meas
 _refln_F_squared_sigma
 _refln_observed_status
   2   0   0     1050.58      916.41      4.76 o
   3   0   0       51.09       45.83      1.35 o
   4   0   0      616.26      662.72      4.45 o
   5   0   0        0.63        0.78      0.21 o
   6   0   0        3.58        4.18      0.48 o
   7   0   0       75.48       75.65      3.16 o
   8   0   0       70.74       69.24      2.73 o
   9   0   0        0.04        0.02      0.23 o
  -9   1   0       23.29       25.07      1.47 o
  -8   1   0       25.42       26.08      1.19 o
  -7   1   0       20.68       20.36      1.50 o
  -6   1   0       96.16      102.21      2.22 o
  -5   1   0      182.81      213.26      3.55 o
  -4   1   0      310.89      340.42      2.87 o
  -3   1   0      148.40      151.58      2.32 o
  -2   1   0        2.64        3.64      0.32 o
  -1   1   0      109.40      115.15      1.24 o
   0   1   0        2.46        2.55      0.12 o
   1   1   0        3.76        9.57      0.36 o
   2   1   0      538.67      515.10      3.61 o
   3   1   0       26.20       27.09      1.04 o
   4   1   0      534.70      569.84      8.01 o
   5   1   0      126.04      120.76      3.45 o
   6   1   0      126.53      129.09      3.87 o
   7   1   0      341.60      336.50      4.47 o
   8   1   0       11.62       10.47      1.06 o
   9   1   0        2.10        2.05      0.42 o
  -9   2   0        1.69        1.53      0.29 o
  -8   2   0        0.20        0.69      0.30 o
  -7   2   0       26.50       24.48      1.66 o
  -6   2   0        0.26       -0.04      0.22 o
  -5   2   0       27.65       25.42      0.93 o
  -4   2   0       11.06       11.94      0.60 o
  -3   2   0       99.59      104.16      2.11 o
  -2   2   0     1125.57     1002.67      5.13 o
  -1   2   0     2016.26     1778.24      3.82 o
   0   2   0       28.20       23.35      0.49 o
   1   2   0     1061.01      992.84      8.79 o
   2   2   0      403.64      390.30      8.75 o
   3   2   0        5.50        7.38      0.44 o
   4   2   0       21.90       22.25      1.37 o
   5   2   0        0.18        0.35      0.27 o
   6   2   0      324.25      318.04      6.27 o
   7   2   0       71.33       70.08      2.05 o
   8   2   0        4.17        4.95      0.72 o
   9   2   0        0.13        0.15      0.16 o
 -10   3   0        0.12       -0.13      0.20 o
  -9   3   0       19.92       20.45      1.41 o
  -8   3   0        8.06        7.65      0.97 o
  -7   3   0       71.06       60.18      2.60 o
  -6   3   0       62.58       65.18      7.33 o
  -5   3   0       22.54       22.80      0.90 o
  -4   3   0      147.11      156.51      2.18 o
  -3   3   0        8.87        6.05      0.54 o
  -2   3   0      472.47      452.78      4.18 o
  -1   3   0      966.92      923.94      4.76 o
   0   3   0     1308.42     1260.41      3.05 o
   1   3   0     2941.76     2858.04     10.65 o
   2   3   0      579.15      630.88      5.53 o
   3   3   0        0.25        1.95      1.91 o
   4   3   0        1.29        4.71      0.67 o
   5   3   0       68.08       72.37      2.90 o
   6   3   0       35.52       32.23      1.41 o
   7   3   0       10.06        9.75      1.06 o
   8   3   0        0.49        0.13      0.23 o
 -10   4   0        2.60        2.06      0.39 o
  -9   4   0        5.54        4.57      0.70 o
  -8   4   0       61.14       58.65      2.62 o
  -7   4   0       78.85       76.01      2.77 o
  -6   4   0       78.92       79.16      2.74 o
  -5   4   0       87.78       75.68      2.46 o
  -4   4   0      168.92      169.82      3.55 o
  -3   4   0        8.55        9.44      0.49 o
  -2   4   0       10.81       15.64      0.82 o
  -1   4   0       68.28       64.76      1.11 o
   0   4   0      578.08      586.67      3.57 o
   1   4   0      455.67      454.05      4.93 o
   2   4   0      130.36      115.24      1.53 o
   3   4   0       49.04       53.72      1.16 o
   4   4   0        8.70        6.42      0.86 o
   5   4   0        8.94        6.58      0.89 o
   6   4   0       52.67       51.10      1.75 o
   7   4   0       24.50       33.61      1.82 o
   8   4   0        0.51        1.30      0.35 o
 -10   5   0        8.95        7.94      0.68 o
  -9   5   0       10.74       10.17      1.00 o
  -8   5   0       87.48       72.68      2.88 o
  -7   5   0      156.04      151.32      4.11 o
  -6   5   0       28.71       27.70      1.69 o
  -5   5   0        6.36        5.88      0.71 o
  -4   5   0       20.71       21.55      0.88 o
  -3   5   0       62.12       73.66      2.04 o
  -2   5   0        1.33        1.06      0.15 o
  -1   5   0       40.41       44.24      0.89 o
   0   5   0       14.88       14.26      0.53 o
   1   5   0      868.29      938.87     12.22 o
   2   5   0      208.33      217.33      2.87 o
   3   5   0       18.42       23.17      1.45 o
   4   5   0       63.37       60.81      2.61 o
   5   5   0       21.06       22.17      0.80 o
   6   5   0       88.37       86.64      3.06 o
   7   5   0        6.70        7.28      0.76 o
  -9   6   0        1.11        1.02      0.24 o
  -8   6   0        3.97        7.29      0.91 o
  -7   6   0       44.59       44.71      2.20 o
  -6   6   0        6.28        7.97      0.93 o
  -5   6   0       17.15       19.03      1.36 o
  -4   6   0      108.44      104.17      5.02 o
  -3   6   0       10.16        8.73      0.57 o
  -2   6   0      707.84      751.85     16.50 o
  -1   6   0        6.48        6.59      0.39 o
   0   6   0      266.94      296.67      5.07 o
   1   6   0      101.91       96.11      1.98 o
   2   6   0      138.77      133.34      3.59 o
   4   6   0       42.93       39.58      1.54 o
   5   6   0       24.55       26.77      1.72 o
   6   6   0        3.34        3.09      0.54 o
  -9   7   0        0.98        1.95      0.29 o
  -8   7   0        2.38        1.44      0.42 o
  -7   7   0       39.90       35.49      1.43 o
  -6   7   0       34.37       30.86      1.33 o
  -5   7   0       85.15       83.23      2.12 o
  -4   7   0      118.99      125.05      2.54 o
  -3   7   0       19.35       24.52      1.56 o
  -2   7   0        6.70        6.47      0.80 o
  -1   7   0       26.68       27.41      1.08 o
   0   7   0        0.38        1.30      0.28 o
   1   7   0       60.94       61.66      2.50 o
   3   7   0       28.06       21.91      1.16 o
   4   7   0       16.00       14.51      0.92 o
   5   7   0       11.29       13.30      0.78 o
   6   7   0        5.42        7.19      0.64 o
  -9   8   0       15.19       17.87      1.01 o
  -8   8   0        2.36        2.82      0.53 o
  -7   8   0       20.10       18.68      1.39 o
  -6   8   0        1.89        1.99      0.29 o
  -5   8   0       28.04       25.85      0.97 o
  -4   8   0        2.39        3.78      0.69 o
  -3   8   0       46.20       46.33      2.24 o
  -2   8   0       58.76       60.25      2.50 o
  -1   8   0        7.19        7.48      0.87 o
   0   8   0      105.27       97.35      3.22 o
   1   8   0       25.69       23.85      0.78 o
   2   8   0      151.43      133.98      1.99 o
   3   8   0       24.09       23.36      1.16 o
   4   8   0       26.91       25.03      1.46 o
  -8   9   0        0.00        0.08      0.19 o
  -7   9   0        2.87        3.16      0.37 o
  -6   9   0        0.09        0.22      0.17 o
  -5   9   0       18.87       16.03      0.76 o
  -4   9   0       17.76       16.65      1.20 o
  -3   9   0        0.41        0.71      0.20 o
  -2   9   0       51.47       50.74      1.18 o
  -1   9   0       76.18       74.02      1.67 o
   0   9   0        0.15        0.14      0.12 o
   1   9   0        0.03       -0.35      0.40 o
   2   9   0        2.96        2.07      0.50 o
   3   9   0        3.29        3.57      0.57 o
   4   9   0        0.10       -0.15      0.15 o
  -7  10   0       18.74       17.40      0.73 o
  -6  10   0        7.76        6.59      0.52 o
  -5  10   0        0.96        0.81      0.35 o
  -4  10   0        6.55        6.54      0.59 o
  -3  10   0        4.70        4.68      0.51 o
  -2  10   0       22.50       23.14      0.90 o
  -1  10   0       46.93       45.78      1.23 o
   0  10   0        0.14       -0.04      0.14 o
   1  10   0        2.43        2.22      0.34 o
   2  10   0        0.34        0.30      0.15 o
  -6  11   0        1.06        2.07      0.38 o
  -5  11   0        0.00       -0.02      0.17 o
  -4  11   0        9.61       10.30      0.65 o
  -3  11   0       25.83       28.02      1.56 o
  -2  11   0       29.42       31.07      1.09 o
  -1  11   0        0.04        0.06      0.11 o
   0  11   0        1.24        1.93      0.43 o
   1  11   0        0.00        0.35      0.17 o
  -4  12   0       44.85       43.74      1.32 o
  -3  12   0       25.78       25.34      1.01 o
   2 -12   1        3.20        3.94      0.43 o
   3 -12   1       12.81       12.07      0.77 o
   4 -12   1       56.39       61.37      1.66 o
  -1 -11   1        6.10        5.25      0.56 o
   0 -11   1        3.81        3.35      0.47 o
   1 -11   1        7.37        8.32      0.58 o
   2 -11   1        0.34        0.14      0.17 o
   3 -11   1       26.20       26.58      1.53 o
   4 -11   1        5.44        6.98      0.74 o
   5 -11   1        1.20        0.83      0.29 o
   6 -11   1        0.18        0.23      0.16 o
  -3 -10   1        2.52        2.57      0.40 o
  -2 -10   1       20.34       19.57      0.70 o
  -1 -10   1       29.36       31.15      0.73 o
   0 -10   1       54.10       54.93      1.03 o
   1 -10   1        0.09        0.07      0.15 o
   2 -10   1        0.42        0.16      0.16 o
   3 -10   1        1.27        1.47      0.32 o
   4 -10   1       11.87       11.38      0.74 o
   5 -10   1        0.41        0.29      0.17 o
   6 -10   1       47.06       42.87      1.30 o
   7 -10   1        7.80        6.85      0.67 o
  -4  -9   1        1.29        1.69      0.37 o
  -3  -9   1       17.52       17.06      1.26 o
  -2  -9   1        3.22        3.49      0.35 o
  -1  -9   1        3.28        3.85      0.35 o
   0  -9   1       11.78       11.26      0.56 o
   1  -9   1       82.01       79.75      1.48 o
   2  -9   1       13.85       13.27      0.70 o
   3  -9   1        8.59        7.18      0.80 o
   4  -9   1       22.32       21.08      0.87 o
   5  -9   1       15.24       15.78      0.76 o
   6  -9   1        9.94       10.61      0.87 o
   7  -9   1        8.87        6.50      0.76 o
   8  -9   1       10.94       11.42      0.85 o
  -5  -8   1        6.37        7.29      0.68 o
  -4  -8   1        0.19        0.19      0.19 o
  -3  -8   1       33.90       33.52      1.09 o
  -2  -8   1       26.82       22.65      0.78 o
  -1  -8   1       20.83       20.59      0.66 o
   0  -8   1        0.24        0.23      0.21 o
   1  -8   1       52.93       57.52      2.36 o
   2  -8   1        1.84        1.91      0.44 o
   3  -8   1       23.20       22.15      1.54 o
   4  -8   1        0.19        0.33      0.25 o
   5  -8   1       14.25       13.29      0.70 o
   6  -8   1        7.58        6.25      0.99 o
   7  -8   1        5.41        4.88      0.72 o
   8  -8   1        1.56        1.66      0.40 o
   9  -8   1        0.38        0.55      0.20 o
  -6  -7   1        0.09        0.15      0.18 o
  -5  -7   1        3.14        2.56      0.38 o
  -4  -7   1        7.80        7.74      0.55 o
  -3  -7   1        0.01        0.09      0.11 o
  -2  -7   1        5.38        5.28      0.55 o
  -1  -7   1        4.90        4.21      0.67 o
   0  -7   1       13.29       11.92      0.74 o
   1  -7   1       14.08       14.85      0.64 o
   2  -7   1        1.51        2.22      0.33 o
   3  -7   1        4.71        5.36      0.72 o
   4  -7   1       63.83       64.60      1.78 o
   5  -7   1        7.80        6.87      0.63 o
   6  -7   1        3.43        3.84      0.47 o
   7  -7   1        2.71        2.22      0.57 o
   8  -7   1        0.11        0.09      0.17 o
   9  -7   1        0.63        0.19      0.12 o
  -7  -6   1        0.24        0.13      0.15 o
  -6  -6   1       12.96       15.69      1.26 o
  -5  -6   1       11.24       10.94      0.64 o
  -4  -6   1       32.08       29.59      0.91 o
  -3  -6   1       71.99       67.85      2.61 o
  -2  -6   1      260.77      283.59      5.15 o
  -1  -6   1       55.64       55.29      2.14 o
   0  -6   1      491.96      502.89      4.27 o
   1  -6   1        3.19        3.09      0.27 o
   2  -6   1        6.75        8.64      0.57 o
   3  -6   1        1.87        2.80      0.28 o
   4  -6   1        0.17        0.28      0.23 o
   5  -6   1       25.54       21.86      1.47 o
   6  -6   1       93.63       85.68      3.04 o
   7  -6   1       37.11       32.86      1.91 o
   8  -6   1        9.93        9.41      0.70 o
   9  -6   1        3.29        2.50      0.31 o
  -7  -5   1       11.39       10.37      0.96 o
  -6  -5   1       13.44       14.77      1.31 o
  -5  -5   1      113.37      108.31      2.03 o
  -4  -5   1        4.20        3.84      0.46 o
  -3  -5   1        0.61        1.11      0.36 o
  -2  -5   1      158.51      170.07      3.60 o
  -1  -5   1      681.27      780.60      7.13 o
   0  -5   1      393.51      422.61      3.50 o
   1  -5   1       13.75       14.91      0.85 o
   2  -5   1      129.94      127.08      1.54 o
   3  -5   1      490.50      529.87     30.69 o
   4  -5   1       10.81       10.50      0.65 o
   5  -5   1       10.46       10.39      0.71 o
   6  -5   1      245.80      222.44      4.77 o
   7  -5   1        0.87        0.68      0.37 o
   8  -5   1        2.11        1.64      0.48 o
   9  -5   1        0.04        0.16      0.17 o
  -8  -4   1        1.98        2.39      0.44 o
  -7  -4   1        0.09       -0.04      0.24 o
  -6  -4   1       11.52       10.48      0.81 o
  -5  -4   1      342.83      323.17      6.14 o
  -4  -4   1       28.60       30.99      1.17 o
  -3  -4   1        0.39        0.15      0.49 o
  -2  -4   1        1.06        0.07      0.17 o
  -1  -4   1       43.72       53.00      1.15 o
   0  -4   1        6.90        5.49      0.35 o
   1  -4   1      435.35      430.12      6.20 o
   2  -4   1      143.17      254.34     85.49 o
   3  -4   1      857.44      792.23      6.46 o
   4  -4   1        4.34        4.28      0.56 o
   5  -4   1       29.68       30.28      1.60 o
   6  -4   1      233.58      235.57      6.08 o
   7  -4   1       68.63       63.85      2.71 o
   8  -4   1        1.51        1.60      0.49 o
   9  -4   1        6.46        5.00      0.70 o
  -8  -3   1        5.40        5.44      0.72 o
  -7  -3   1        8.57        6.59      0.69 o
  -6  -3   1       84.25       81.90      2.21 o
  -5  -3   1        5.63        4.92      0.75 o
  -4  -3   1        6.92        5.22      0.68 o
  -3  -3   1       23.81       24.98      0.87 o
  -2  -3   1      249.19      231.97      3.24 o
  -1  -3   1      178.86      150.56      2.32 o
   0  -3   1      852.61      708.80      4.66 o
   1  -3   1     1143.44     1069.17     11.78 o
   2  -3   1     3152.41     2840.12     25.65 o
   3  -3   1       57.53       53.34      1.60 o
   4  -3   1       93.30      100.17      2.46 o
   5  -3   1      353.25      378.45      5.40 o
   6  -3   1        0.74        1.20      0.26 o
   7  -3   1       16.86       15.11      0.94 o
   8  -3   1       24.29       20.32      1.53 o
   9  -3   1        9.93        9.80      0.66 o
  -9  -2   1        2.42        3.36      0.48 o
  -8  -2   1        0.03       -0.27      0.36 o
  -7  -2   1       10.36       12.91      0.89 o
  -6  -2   1       26.22       26.03      1.78 o
  -5  -2   1       10.10        9.64      1.00 o
  -4  -2   1       10.70       11.98      0.97 o
  -3  -2   1      181.40      197.19      2.83 o
  -2  -2   1        9.53       13.42      0.40 o
  -1  -2   1     1191.38     1061.56      5.65 o
   0  -2   1     1685.28     1481.34      3.34 o
   2  -2   1      322.43      303.07      2.11 o
   3  -2   1       50.36       48.74      1.54 o
   4  -2   1      116.49      120.94      2.70 o
   5  -2   1       52.26       61.72      1.47 o
   6  -2   1        8.64        5.97      0.80 o
   7  -2   1       25.13       23.54      1.63 o
   8  -2   1      103.76      102.79      3.33 o
   9  -2   1       43.77       44.63      1.44 o
  -9  -1   1       35.87       33.02      1.59 o
  -8  -1   1        2.16        3.20      0.64 o
  -7  -1   1      234.12      225.84      3.78 o
  -6  -1   1       78.40       71.14      2.82 o
  -5  -1   1      101.17      110.38      3.14 o
  -4  -1   1       30.90       30.28      0.98 o
  -3  -1   1       10.75       10.59      0.36 o
  -2  -1   1      433.15      423.74      3.39 o
  -1  -1   1      185.47      169.72      1.16 o
   0  -1   1      202.33      174.06      0.68 o
   2  -1   1      588.88      538.45      4.00 o
   3  -1   1      235.73      229.09      2.06 o
   4  -1   1       37.57       39.26      0.84 o
   5  -1   1      164.15      183.07      2.75 o
   6  -1   1        1.06        0.92      0.24 o
   7  -1   1       68.49       66.15      2.67 o
   8  -1   1      141.42      138.45      3.88 o
   9  -1   1        0.30        0.24      0.26 o
  -9   0   1       31.64       31.66      1.64 o
  -8   0   1       34.06       32.95      1.11 o
  -7   0   1       85.51       91.87      3.29 o
  -6   0   1       10.66       10.39      0.71 o
  -5   0   1       33.35       36.48      1.69 o
  -4   0   1      251.48      245.75      2.61 o
  -3   0   1       51.10       47.30      0.93 o
  -2   0   1     2493.91     2251.86      6.99 o
   1   0   1     1425.80     1282.74      4.92 o
   2   0   1      143.64      124.74      1.93 o
   3   0   1      493.89      484.46      4.72 o
   4   0   1       10.44       12.23      0.78 o
   5   0   1        3.20        3.32      0.41 o
   6   0   1       40.40       39.24      1.46 o
   7   0   1        0.62        0.67      0.27 o
   8   0   1        3.37        2.98      0.60 o
   9   0   1        0.75        1.46      0.34 o
  -9   1   1       29.14       29.28      1.61 o
  -8   1   1       13.75       14.23      0.73 o
  -7   1   1        0.06        0.07      0.15 o
  -6   1   1       12.14       14.80      2.39 o
  -5   1   1      241.35      281.12      7.98 o
  -4   1   1      280.44      279.40      3.90 o
  -3   1   1       90.72       91.82      1.87 o
  -2   1   1      211.20      175.83      2.05 o
  -1   1   1      295.64      258.59      2.03 o
   0   1   1      158.49      149.33      1.46 o
   2   1   1        0.53        2.72      0.22 o
   3   1   1       48.57       55.99      1.22 o
   4   1   1       71.41       65.37      1.55 o
   5   1   1       12.17       14.53      0.83 o
   6   1   1       70.93       68.11      2.87 o
   7   1   1       25.52       28.63      1.31 o
   8   1   1        2.37        2.17      0.51 o
   9   1   1       13.77       15.62      0.92 o
 -10   2   1        2.29        1.79      0.34 o
  -9   2   1        8.08        7.89      0.77 o
  -8   2   1        1.63        1.88      0.37 o
  -7   2   1        4.39        3.70      0.65 o
  -6   2   1      168.69      184.56      4.00 o
  -5   2   1      805.75      837.64      7.49 o
  -4   2   1       38.96       36.37      1.47 o
  -3   2   1      148.38      144.69      2.44 o
  -2   2   1     1464.31     1349.42      4.35 o
  -1   2   1      477.90      405.65      1.70 o
   1   2   1     1350.38     1295.78      6.44 o
   2   2   1     1102.02     1211.87      4.86 o
   3   2   1       49.48       63.37      1.09 o
   4   2   1      214.21      200.91      4.29 o
   5   2   1        4.42        5.59      0.82 o
   6   2   1      121.52      113.68      2.61 o
   7   2   1       34.49       29.53      1.82 o
   8   2   1       17.05       20.31      1.31 o
 -10   3   1       36.30       38.65      1.58 o
  -9   3   1       21.11       20.89      1.47 o
  -8   3   1       24.58       24.26      1.19 o
  -7   3   1       78.13       76.37      1.93 o
  -6   3   1       84.08       87.70      1.93 o
  -5   3   1       69.00       79.40      2.50 o
  -4   3   1      151.21      164.91      3.18 o
  -3   3   1       90.24       92.99      2.07 o
  -2   3   1      222.58      201.87      1.84 o
  -1   3   1      165.79      156.49      2.00 o
   0   3   1      881.83      902.19      3.66 o
   1   3   1      228.88      234.32      3.24 o
   2   3   1     2427.26     2603.48      8.63 o
   3   3   1       13.78       17.08      0.79 o
   4   3   1        3.87        6.33      0.82 o
   5   3   1        6.76        5.91      0.87 o
   6   3   1        7.49        7.71      0.69 o
   7   3   1       30.20       30.45      1.77 o
   8   3   1        0.63        0.40      0.16 o
 -10   4   1        0.00        0.12      0.22 o
  -9   4   1        5.29        4.66      0.74 o
  -8   4   1        1.01        0.66      0.37 o
  -7   4   1       22.45       20.58      1.45 o
  -6   4   1      162.66      163.93      8.12 o
  -5   4   1       12.44       19.93      1.31 o
  -4   4   1        5.61        6.45      0.67 o
  -3   4   1      108.44      121.39      2.49 o
  -2   4   1        2.13        1.72      0.28 o
  -1   4   1      104.93      115.10      1.49 o
   0   4   1       30.38       34.14      1.31 o
   1   4   1      241.23      299.31      2.94 o
   2   4   1      531.43      512.35      3.46 o
   3   4   1      175.85      181.97      4.11 o
   4   4   1        0.65        0.50      0.25 o
   5   4   1      149.97      140.88      2.36 o
   6   4   1       61.24       62.94      2.64 o
   7   4   1        0.96        1.28      0.37 o
 -10   5   1        3.90        3.76      0.40 o
  -9   5   1        4.71        4.26      0.69 o
  -8   5   1        9.11        7.68      0.96 o
  -7   5   1        3.28        1.90      0.46 o
  -6   5   1       30.02       26.75      1.63 o
  -5   5   1       77.59       80.60      1.88 o
  -4   5   1      137.03      158.64      2.45 o
  -3   5   1      223.89      233.30      4.11 o
  -2   5   1       48.77       48.11      1.79 o
  -1   5   1       41.14       45.09      1.16 o
   0   5   1        0.15        0.26      0.15 o
   1   5   1      402.95      382.57      3.74 o
   2   5   1      497.23      504.46      5.35 o
   3   5   1       12.04       15.51      1.28 o
   4   5   1       33.58       28.49      1.06 o
   5   5   1       24.75       23.63      0.96 o
   6   5   1       35.65       38.62      1.33 o
   7   5   1        1.65        1.87      0.26 o
 -10   6   1        0.21        0.30      0.13 o
  -9   6   1       10.86       11.75      0.73 o
  -8   6   1        1.48        1.40      0.44 o
  -7   6   1        1.12        0.40      0.23 o
  -6   6   1        5.71        5.33      0.72 o
  -5   6   1        1.23        0.85      0.24 o
  -4   6   1      213.49      234.60      3.63 o
  -3   6   1       48.43       51.56      2.12 o
  -2   6   1        0.63        0.88      0.32 o
  -1   6   1       19.92       24.69      0.96 o
   0   6   1      123.70      127.76      3.59 o
   1   6   1       23.17       24.24      1.05 o
   2   6   1        3.72        4.84      0.70 o
   3   6   1       18.82       17.22      1.00 o
   4   6   1        0.64        0.65      0.35 o
   5   6   1        1.75        1.82      0.34 o
   6   6   1        2.00        3.50      0.29 o
  -9   7   1        4.57        5.25      0.46 o
  -8   7   1        2.16        1.27      0.40 o
  -7   7   1        1.27        1.07      0.40 o
  -6   7   1        0.00        0.13      0.19 o
  -5   7   1       49.54       50.99      2.14 o
  -4   7   1       88.46       93.75      3.21 o
  -3   7   1        8.83       11.30      1.08 o
  -2   7   1      243.69      239.43      4.79 o
  -1   7   1        7.49        7.04      0.84 o
   0   7   1       27.31       29.53      1.67 o
   1   7   1        2.95        6.44      0.81 o
   2   7   1       68.19       62.53      1.55 o
   3   7   1        0.45        0.51      0.20 o
   4   7   1        0.94        0.98      0.26 o
   5   7   1        0.26        0.36      0.14 o
  -9   8   1       76.87       80.01      2.20 o
  -8   8   1        6.53        5.47      0.70 o
  -7   8   1        3.24        3.48      0.42 o
  -6   8   1       32.90       30.00      1.05 o
  -5   8   1      100.62       93.32      2.31 o
  -4   8   1        0.90        0.99      0.39 o
  -3   8   1       74.98       71.57      2.82 o
  -2   8   1       28.40       28.64      1.77 o
  -1   8   1        9.54       10.19      1.05 o
   0   8   1       57.31       55.30      1.42 o
   1   8   1       86.37       79.16      2.19 o
   2   8   1      241.23      216.45      3.56 o
   3   8   1        6.69        4.62      0.75 o
   4   8   1        0.59        0.50      0.27 o
  -8   9   1        0.84        1.04      0.31 o
  -7   9   1       10.83       12.79      0.73 o
  -6   9   1       55.09       51.40      1.56 o
  -5   9   1        1.30        1.32      0.30 o
  -4   9   1        0.14        0.20      0.16 o
  -3   9   1      207.56      207.30      2.76 o
  -2   9   1       39.67       39.46      1.04 o
  -1   9   1        0.31        0.23      0.16 o
   0   9   1        2.58        2.09      0.36 o
   1   9   1        7.59        7.98      0.96 o
   2   9   1        5.09        3.84      0.60 o
   3   9   1        0.81        0.64      0.29 o
  -7  10   1        1.65        0.77      0.27 o
  -6  10   1       21.88       22.81      1.40 o
  -5  10   1        7.73        9.07      0.94 o
  -4  10   1        0.09        0.54      0.22 o
  -3  10   1      144.96      154.68      2.79 o
  -2  10   1       85.95       86.00      2.14 o
  -1  10   1       18.54       18.56      0.99 o
   0  10   1        7.29        6.54      1.04 o
   1  10   1        5.37        5.90      0.72 o
   2  10   1        0.61        0.77      0.18 o
  -6  11   1        1.86        1.67      0.35 o
  -5  11   1        0.06        0.10      0.17 o
  -4  11   1        3.30        3.10      0.36 o
  -3  11   1        6.64        7.68      0.54 o
  -2  11   1       20.45       20.55      0.90 o
  -1  11   1       19.16       19.11      0.84 o
   0  11   1        0.12        0.14      0.16 o
   1 -12   2       13.14       14.54      0.81 o
   2 -12   2       10.59       11.45      0.77 o
   3 -12   2       10.66       11.30      0.77 o
   4 -12   2        2.45        3.05      0.39 o
  -2 -11   2        0.15        0.34      0.18 o
  -1 -11   2        5.69        5.97      0.43 o
   0 -11   2        0.48        0.73      0.27 o
   1 -11   2       20.09       19.42      0.90 o
   2 -11   2        0.72        0.60      0.21 o
   3 -11   2       10.09       10.37      0.96 o
   4 -11   2        3.15        2.96      0.46 o
   5 -11   2       20.46       18.35      1.09 o
   6 -11   2        0.86        0.70      0.22 o
  -3 -10   2        3.11        3.12      0.32 o
  -2 -10   2       44.68       45.26      1.36 o
  -1 -10   2      187.65      193.41      2.67 o
   0 -10   2        2.34        2.81      0.29 o
   1 -10   2       26.35       26.41      1.23 o
   2 -10   2       32.65       34.41      1.95 o
   3 -10   2       35.57       38.01      1.13 o
   4 -10   2        8.28        7.93      0.63 o
   5 -10   2        7.02        6.16      0.54 o
   6 -10   2        0.64        0.52      0.34 o
   7 -10   2        0.50        0.73      0.26 o
  -4  -9   2        0.19        0.31      0.14 o
  -3  -9   2        0.00       -0.15      0.15 o
  -2  -9   2       10.74       10.58      0.53 o
  -1  -9   2       35.15       34.72      0.79 o
   0  -9   2       33.26       31.87      0.84 o
   1  -9   2       38.95       40.50      0.94 o
   2  -9   2       42.92       45.14      0.98 o
   3  -9   2        7.66        6.08      0.47 o
   4  -9   2        7.85        7.25      0.62 o
   5  -9   2       44.41       41.61      1.66 o
   6  -9   2       24.88       23.20      1.51 o
   7  -9   2        8.30       10.70      0.94 o
   8  -9   2        1.03        1.37      0.30 o
  -5  -8   2        1.10        0.55      0.19 o
  -4  -8   2        3.53        3.26      0.34 o
  -3  -8   2        1.22        0.71      0.14 o
  -2  -8   2        2.73        3.08      0.30 o
  -1  -8   2       22.37       23.48      1.70 o
   0  -8   2       71.02       76.15      2.75 o
   1  -8   2      144.44      147.84      3.87 o
   2  -8   2       13.96       11.93      1.14 o
   3  -8   2       37.20       40.14      2.06 o
   4  -8   2       10.90       10.22      1.08 o
   5  -8   2       26.25       25.28      1.42 o
   6  -8   2        1.59        1.66      0.34 o
   7  -8   2        7.29        6.10      0.79 o
   8  -8   2        0.00       -0.23      0.23 o
  -6  -7   2        0.75        0.64      0.30 o
  -5  -7   2       60.04       62.42      1.42 o
  -4  -7   2        0.84        0.77      0.18 o
  -3  -7   2       53.79       48.14      0.93 o
  -2  -7   2       32.79       33.75      1.36 o
  -1  -7   2       14.98       16.61      0.91 o
   0  -7   2       63.80       65.59      1.38 o
   1  -7   2       10.68       11.47      1.04 o
   2  -7   2        5.73        7.54      0.85 o
   3  -7   2       18.28       21.10      1.01 o
   4  -7   2        8.19        8.26      0.68 o
   5  -7   2        0.63        1.07      0.45 o
   6  -7   2       17.33       17.59      1.40 o
   7  -7   2      111.89       98.59      3.17 o
   8  -7   2       27.00       25.74      1.02 o
  -7  -6   2       31.82       43.35      1.77 o
  -6  -6   2       11.24        8.32      0.64 o
  -5  -6   2        7.55        7.02      0.52 o
  -4  -6   2       95.47       94.26      3.44 o
  -3  -6   2       47.68       49.40      1.61 o
  -2  -6   2       32.09       31.22      1.22 o
  -1  -6   2        4.48        4.71      0.42 o
   0  -6   2       47.09       48.44      1.09 o
   1  -6   2       18.06       22.71      0.88 o
   2  -6   2        0.26        0.06      0.16 o
   3  -6   2       17.55       15.59      1.18 o
   4  -6   2        0.03        2.60      0.56 o
   5  -6   2       42.96       48.69      2.35 o
   6  -6   2        6.21        7.35      0.63 o
   7  -6   2        9.35        8.64      0.56 o
   8  -6   2       20.20       18.71      0.75 o
   9  -6   2        6.48        6.92      0.46 o
  -8  -5   2        3.18        3.53      0.47 o
  -7  -5   2        2.32        2.71      0.54 o
  -6  -5   2      106.92      101.14      1.92 o
  -5  -5   2      130.73      120.65      1.83 o
  -4  -5   2        0.09        0.56      0.19 o
  -3  -5   2       96.20       96.58      2.85 o
  -2  -5   2       21.93       18.66      1.18 o
  -1  -5   2      194.07      200.00      2.57 o
   0  -5   2        0.02        0.18      0.10 o
   1  -5   2       32.04       35.47      0.98 o
   2  -5   2      323.85      331.44      4.79 o
   3  -5   2       62.17       70.51      4.56 o
   4  -5   2       17.02       15.17      0.84 o
   5  -5   2       25.62       20.93      1.39 o
   6  -5   2      135.44      126.84      3.68 o
   7  -5   2        9.32        9.93      1.10 o
   8  -5   2       12.65       10.02      1.05 o
   9  -5   2       22.05       21.51      0.71 o
  -8  -4   2        9.77       10.35      0.91 o
  -7  -4   2       50.87       54.18      1.65 o
  -6  -4   2      102.01      102.44      2.14 o
  -5  -4   2      343.43      328.86      4.14 o
  -4  -4   2        0.63        0.55      0.14 o
  -3  -4   2       39.24       44.36      1.24 o
  -2  -4   2       61.14       61.95      1.88 o
  -1  -4   2       52.78       52.93      1.60 o
   0  -4   2       10.15       10.08      0.65 o
   1  -4   2        1.32        1.39      0.18 o
   2  -4   2        2.49        1.39      0.45 o
   3  -4   2      166.55      151.44      3.06 o
   4  -4   2        1.70        0.50      0.23 o
   5  -4   2       22.95       21.49      1.39 o
   6  -4   2      131.12      126.11      3.71 o
   7  -4   2       34.07       29.76      1.88 o
   8  -4   2       46.25       44.71      2.20 o
   9  -4   2       19.63       18.36      1.13 o
  -9  -3   2        0.21        0.20      0.16 o
  -8  -3   2       76.70       79.60      1.86 o
  -7  -3   2        0.66        0.82      0.27 o
  -6  -3   2      627.37      585.75      8.51 o
  -5  -3   2       75.11       68.98      2.69 o
  -4  -3   2       60.77       51.16      2.15 o
  -3  -3   2      234.50      232.85      2.57 o
  -2  -3   2        6.53        6.62      0.54 o
  -1  -3   2       39.58       43.27      1.50 o
   0  -3   2      738.38      625.84     24.61 o
   1  -3   2     4443.02     3996.31      9.15 o
   2  -3   2     3381.14     3139.90     10.65 o
   3  -3   2       46.46       57.17      1.76 o
   4  -3   2       46.29       50.86      1.32 o
   5  -3   2        6.22        4.14      0.64 o
   6  -3   2        1.97        2.27      0.53 o
   7  -3   2        9.18       10.95      1.15 o
   8  -3   2        1.47        1.80      0.35 o
   9  -3   2       17.38       18.59      1.16 o
  -9  -2   2       18.37       19.36      1.15 o
  -8  -2   2       71.55       76.53      1.93 o
  -7  -2   2       31.63       28.76      1.05 o
  -6  -2   2       72.01       73.90      2.95 o
  -5  -2   2       91.40       94.82      2.99 o
  -4  -2   2       28.89       30.44      1.49 o
  -3  -2   2        0.02        0.54      0.32 o
  -2  -2   2      377.96      357.39      2.61 o
   2  -2   2      163.52      161.48      3.36 o
   3  -2   2     1255.01     1261.02      9.23 o
   4  -2   2      184.12      189.20      3.66 o
   5  -2   2        3.77        5.51      0.73 o
   6  -2   2        1.11        2.01      0.49 o
   7  -2   2        3.25        2.63      0.61 o
   8  -2   2      116.43      113.97      3.38 o
   9  -2   2       43.32       43.47      1.72 o
  -9  -1   2       18.87       19.94      0.88 o
  -8  -1   2       54.20       55.15      1.22 o
  -7  -1   2        3.65        4.23      0.77 o
  -6  -1   2       72.26       74.79      2.86 o
  -5  -1   2      139.14      146.04      2.43 o
  -4  -1   2      356.73      372.23      3.33 o
  -3  -1   2      613.10      615.66      3.47 o
  -2  -1   2     1270.11     1197.98      6.99 o
  -1  -1   2      340.46      349.31      5.58 o
   0  -1   2      317.90      275.40      2.41 o
   1  -1   2     1239.11     1125.80      4.70 o
   2  -1   2       12.15       13.75      0.72 o
   3  -1   2      340.51      348.37      4.36 o
   4  -1   2      451.21      476.46      4.17 o
   5  -1   2       73.82       80.60      1.93 o
   6  -1   2        1.87        2.78      0.59 o
   7  -1   2      111.01      113.64      3.50 o
   8  -1   2       33.77       39.11      2.00 o
   9  -1   2        8.10        9.49      0.77 o
  -9   0   2        0.05       -0.26      0.26 o
  -8   0   2        0.01       -0.32      0.47 o
  -7   0   2       10.85       11.83      1.20 o
  -6   0   2       13.95       20.00      1.28 o
  -5   0   2        0.00        0.03      0.16 o
  -4   0   2      153.31      148.74      1.95 o
  -3   0   2      148.73      132.91      1.48 o
  -2   0   2     2897.21     2604.72      7.87 o
  -1   0   2      207.59      180.02      1.79 o
   0   0   2     2207.07     2009.62      6.25 o
   1   0   2     1903.60     1720.23      6.82 o
   2   0   2        2.07        3.16      0.37 o
   3   0   2      618.67      675.44      9.65 o
   4   0   2      297.11      327.64      3.56 o
   5   0   2       75.99       76.95      1.95 o
   6   0   2       10.51        9.83      0.76 o
   7   0   2      139.43      147.28      2.90 o
   8   0   2       60.87       61.88      2.40 o
   9   0   2        2.58        2.52      0.38 o
 -10   1   2        0.29        0.43      0.20 o
  -9   1   2       53.77       49.11      2.24 o
  -8   1   2      147.10      146.21      4.45 o
  -7   1   2      127.59      133.14      2.90 o
  -6   1   2        2.12        2.39      0.52 o
  -5   1   2       48.36       51.25      1.18 o
  -4   1   2      301.38      314.55      4.10 o
  -3   1   2       78.65       77.66      1.74 o
  -2   1   2       11.32       10.62      0.54 o
  -1   1   2      511.88      487.79      2.97 o
   0   1   2        8.37        8.53      0.46 o
   1   1   2        9.44        8.42      0.53 o
   2   1   2      268.68      304.21      3.72 o
   3   1   2       53.77       65.11      1.71 o
   4   1   2       37.75       38.80      1.28 o
   5   1   2        6.37        7.06      0.62 o
   6   1   2       26.57       26.14      1.25 o
   7   1   2        9.73        9.06      1.03 o
   8   1   2        6.43        6.34      0.52 o
 -10   2   2        0.26        0.11      0.12 o
  -9   2   2       10.33        9.57      0.72 o
  -8   2   2       65.52       60.15      1.84 o
  -7   2   2       13.61       14.39      1.22 o
  -6   2   2        0.88        2.68      0.51 o
  -5   2   2      559.87      581.95      6.60 o
  -4   2   2       29.21       31.88      1.37 o
  -3   2   2        2.89        6.66      0.55 o
  -2   2   2        7.66       11.56      0.52 o
  -1   2   2      656.33      633.16      4.25 o
   0   2   2      323.39      324.52      2.20 o
   1   2   2      640.07      639.24      4.95 o
   2   2   2       85.00      100.99      1.63 o
   3   2   2       55.44       66.15      1.55 o
   4   2   2        0.93        1.13      0.37 o
   5   2   2       26.78       30.49      1.92 o
   6   2   2       49.84       47.50      1.70 o
   7   2   2       11.37       13.31      1.19 o
   8   2   2        0.07        0.47      0.17 o
 -10   3   2       60.40       64.47      2.17 o
  -9   3   2       24.24       21.48      1.53 o
  -8   3   2      174.67      170.40      3.09 o
  -7   3   2       18.76       19.48      0.98 o
  -6   3   2      183.60      183.88      4.22 o
  -5   3   2       63.91       74.20      2.42 o
  -4   3   2      224.76      244.99      3.91 o
  -3   3   2       60.25       62.03      1.76 o
  -2   3   2       38.29       42.51      1.31 o
  -1   3   2       47.64       45.56      1.67 o
   0   3   2     2307.31     2351.47      9.24 o
   1   3   2      233.94      217.11      2.29 o
   2   3   2      126.75      156.68      3.24 o
   3   3   2       25.79       28.55      1.62 o
   4   3   2      206.00      204.45      4.79 o
   5   3   2       68.03       65.26      1.97 o
   6   3   2       26.83       27.23      1.76 o
   7   3   2        3.25        3.12      0.40 o
 -10   4   2        3.22        3.83      0.56 o
  -9   4   2        1.31        1.76      0.50 o
  -8   4   2       30.97       29.29      1.28 o
  -7   4   2      164.35      164.80      2.88 o
  -6   4   2       17.28       17.23      1.32 o
  -5   4   2       52.98       47.49      2.02 o
  -4   4   2       13.65       14.46      0.99 o
  -3   4   2     1622.04     1742.93      7.13 o
  -2   4   2       42.06       37.56      0.98 o
  -1   4   2      237.66      222.75      3.49 o
   0   4   2     1149.38     1179.63      8.28 o
   1   4   2      367.61      376.88      5.07 o
   2   4   2        0.37        1.26      0.25 o
   3   4   2       66.04       69.56      2.68 o
   4   4   2      302.51      301.98      6.02 o
   5   4   2        5.60        5.78      0.80 o
   6   4   2        1.12        1.08      0.28 o
   7   4   2        0.39        0.57      0.17 o
 -10   5   2        4.27        4.25      0.57 o
  -9   5   2       18.70       19.95      1.44 o
  -8   5   2        2.57        2.88      0.42 o
  -7   5   2       55.55       49.74      2.31 o
  -6   5   2       23.97       24.49      1.13 o
  -5   5   2        0.77        0.39      0.18 o
  -4   5   2      245.20      256.06      3.18 o
  -3   5   2      188.85      190.78      3.84 o
  -2   5   2        2.03        0.80      0.26 o
  -1   5   2       16.60       16.60      1.09 o
   0   5   2      217.55      210.93      3.96 o
   1   5   2       64.29       72.25      2.46 o
   2   5   2      173.09      164.56      4.88 o
   3   5   2        0.03        2.18      0.56 o
   4   5   2      141.21      125.74      2.23 o
   5   5   2       11.88       12.57      0.68 o
   6   5   2        6.56        7.74      0.46 o
 -10   6   2       26.06       28.35      0.91 o
  -9   6   2        0.35        0.46      0.31 o
  -8   6   2       48.01       49.32      2.28 o
  -7   6   2        1.70        1.31      0.29 o
  -6   6   2        0.77        0.57      0.21 o
  -5   6   2        0.00        0.15      0.43 o
  -4   6   2       93.72       92.71      3.02 o
  -3   6   2       31.00       33.56      1.76 o
  -2   6   2      176.44      185.08      4.00 o
  -1   6   2      132.78      133.70      3.41 o
   0   6   2       22.63       22.97      1.45 o
   1   6   2       33.29       31.64      1.77 o
   2   6   2      259.05      234.05      4.90 o
   3   6   2      299.43      245.88      8.88 o
   4   6   2       37.94       33.01      1.36 o
   5   6   2        1.44        0.74      0.24 o
 -10   7   2        0.02        0.07      0.15 o
  -9   7   2        0.70        0.53      0.18 o
  -8   7   2        2.08        2.17      0.51 o
  -7   7   2        0.00       -0.03      0.22 o
  -6   7   2        0.26        0.27      0.29 o
  -5   7   2       30.51       30.00      1.51 o
  -4   7   2        7.39        6.84      0.91 o
  -3   7   2       98.79       93.42      3.14 o
  -2   7   2      201.54      198.78      4.50 o
  -1   7   2       42.03       42.77      2.09 o
   0   7   2        0.67        0.47      0.25 o
   1   7   2       42.77       38.33      1.82 o
   2   7   2       71.04       66.74      2.21 o
   3   7   2        0.23        0.24      0.32 o
   4   7   2        3.26        2.78      0.38 o
  -9   8   2       35.20       34.03      1.43 o
  -8   8   2       50.56       51.57      2.48 o
  -7   8   2        2.29        1.93      0.33 o
  -6   8   2        7.48        6.30      0.62 o
  -5   8   2       14.68       12.21      0.84 o
  -4   8   2        0.49        0.69      0.24 o
  -3   8   2       15.58       14.48      1.30 o
  -2   8   2       30.18       30.92      1.87 o
  -1   8   2      111.82      104.39      1.98 o
   0   8   2        0.16        0.38      0.17 o
   1   8   2        1.13        0.72      0.40 o
   2   8   2        3.11        3.36      0.45 o
   3   8   2       11.96        9.67      0.98 o
   4   8   2        1.56        0.35      0.19 o
  -8   9   2        3.46        2.80      0.30 o
  -7   9   2       17.32       15.18      1.17 o
  -6   9   2        3.68        3.38      0.62 o
  -5   9   2        2.45        4.10      1.38 o
  -4   9   2        2.95        2.87      0.34 o
  -3   9   2        3.31        3.39      0.39 o
  -2   9   2      204.36      203.56      2.76 o
  -1   9   2       94.29       92.35      2.41 o
   0   9   2        3.54        2.93      0.42 o
   1   9   2        0.08        0.36      0.32 o
   2   9   2       16.06       17.65      1.19 o
   3   9   2       25.37       21.88      1.10 o
  -7  10   2        3.62        4.25      0.55 o
  -6  10   2        4.27        5.13      0.67 o
  -5  10   2        0.41        0.24      0.18 o
  -4  10   2       19.98       21.47      1.32 o
  -3  10   2      233.60      238.59      3.49 o
  -2  10   2        5.36        5.89      0.57 o
  -1  10   2        8.32        8.62      0.65 o
   0  10   2        0.27       -0.28      0.28 o
   1  10   2        2.03        2.34      0.42 o
  -6  11   2       11.91       13.39      0.86 o
  -5  11   2        6.26        8.39      0.51 o
  -4  11   2       40.72       46.88      1.26 o
  -3  11   2       56.78       60.29      2.13 o
  -2  11   2        0.79        1.10      0.23 o
  -1  11   2        0.02        0.00      0.11 o
   0 -12   3       13.06       13.26      0.74 o
   1 -12   3        8.11        8.16      0.64 o
   2 -12   3        8.32        9.87      0.72 o
   3 -12   3        5.27        5.45      0.53 o
   4 -12   3        0.68        0.36      0.17 o
  -2 -11   3        0.08       -0.04      0.13 o
  -1 -11   3        0.31        0.52      0.17 o
   0 -11   3       46.71       47.32      1.84 o
   1 -11   3        0.62        1.14      0.34 o
   2 -11   3       14.40       17.07      1.16 o
   3 -11   3        9.41        8.74      0.82 o
   4 -11   3        9.40        9.21      0.83 o
   5 -11   3        2.83        3.53      0.49 o
   6 -11   3       14.31       14.12      0.83 o
  -4 -10   3        4.14        5.42      0.52 o
  -3 -10   3        0.00        0.06      0.15 o
  -2 -10   3       24.22       27.07      1.05 o
  -1 -10   3        1.60        1.58      0.25 o
   0 -10   3       32.43       34.03      1.07 o
   1 -10   3        0.02        0.13      0.16 o
   2 -10   3        2.87        2.41      0.38 o
   3 -10   3        0.46        0.73      0.24 o
   4 -10   3        1.50        1.66      0.31 o
   5 -10   3        1.32        0.54      0.26 o
   6 -10   3        2.32        2.25      0.44 o
   7 -10   3        1.89        1.72      0.31 o
  -5  -9   3        2.59        3.35      0.42 o
  -4  -9   3        7.20        6.85      0.80 o
  -3  -9   3        2.33        2.28      0.37 o
  -2  -9   3       32.68       33.59      0.94 o
  -1  -9   3        2.39        2.51      0.21 o
   0  -9   3        1.34        1.09      0.17 o
   1  -9   3        1.49        0.88      0.25 o
   2  -9   3       11.50       12.61      0.67 o
   3  -9   3        3.26        2.77      0.40 o
   4  -9   3       20.57       21.48      1.06 o
   5  -9   3       14.51       13.53      1.17 o
   6  -9   3        0.37        0.78      0.37 o
   7  -9   3        2.76        2.84      0.47 o
  -5  -8   3        7.91        6.63      0.52 o
  -4  -8   3        0.00       -0.08      0.28 o
  -3  -8   3       14.84       13.60      0.61 o
  -2  -8   3       10.62       10.17      0.40 o
  -1  -8   3      135.98      131.32      2.66 o
   0  -8   3       19.59       18.23      1.91 o
   1  -8   3       67.31       73.90      2.83 o
   2  -8   3       33.50       34.01      1.92 o
   3  -8   3       36.88       33.74      1.96 o
   4  -8   3        6.28        6.15      0.48 o
   5  -8   3        0.03        0.02      0.19 o
   6  -8   3        0.18        0.09      0.24 o
   7  -8   3        0.88        0.55      0.27 o
   8  -8   3        3.72        3.74      0.46 o
  -6  -7   3        2.84        2.95      0.42 o
  -5  -7   3       11.81       10.37      0.61 o
  -4  -7   3      161.92      153.24      2.09 o
  -3  -7   3       14.47       11.45      0.82 o
  -2  -7   3      149.48      145.66      2.79 o
  -1  -7   3       58.02       54.92      1.64 o
   0  -7   3      196.64      211.93      3.22 o
   1  -7   3      120.55      120.00      3.40 o
   2  -7   3        0.45        0.08      0.23 o
   3  -7   3      140.27      134.12      3.77 o
   4  -7   3        2.07        1.51      0.30 o
   5  -7   3        3.70        3.50      0.36 o
   6  -7   3       18.73       17.61      0.97 o
   7  -7   3        7.05        8.67      0.64 o
   8  -7   3       15.35       15.70      0.72 o
  -7  -6   3        6.54        7.03      0.52 o
  -6  -6   3       52.64       55.12      1.67 o
  -5  -6   3       45.59       48.71      1.16 o
  -4  -6   3      119.83      120.01      2.58 o
  -3  -6   3        3.58        3.38      0.43 o
  -2  -6   3        1.91        3.13      0.40 o
  -1  -6   3       13.78       16.35      0.77 o
   0  -6   3       84.14       82.39      1.83 o
   1  -6   3       86.03       91.12      2.76 o
   2  -6   3       23.86       26.18      1.53 o
   3  -6   3       54.30       54.91      2.32 o
   4  -6   3       32.94       27.65      1.79 o
   5  -6   3       24.99       25.06      1.76 o
   6  -6   3        2.88        2.04      0.30 o
   7  -6   3       86.14       82.12      1.67 o
   8  -6   3        0.31        0.55      0.26 o
   9  -6   3        2.71        2.41      0.38 o
  -8  -5   3        0.89        0.67      0.19 o
  -7  -5   3       15.34       14.09      0.82 o
  -6  -5   3       14.59       17.01      0.81 o
  -5  -5   3       29.96       31.93      2.26 o
  -4  -5   3        1.73        2.51      0.36 o
  -3  -5   3       43.19       40.38      1.33 o
  -2  -5   3      128.53      128.24      2.21 o
  -1  -5   3        0.20        0.12      0.11 o
   0  -5   3       63.45       67.32      1.16 o
   1  -5   3      528.78      532.32      6.12 o
   2  -5   3     1276.04     1354.28     10.22 o
   3  -5   3      668.98      741.36      8.15 o
   4  -5   3        3.67        4.87      0.73 o
   5  -5   3      165.22      165.07      4.01 o
   6  -5   3        0.74        0.53      0.18 o
   7  -5   3        1.74        0.46      0.37 o
   8  -5   3        6.39        7.46      0.60 o
   9  -5   3        0.48        0.78      0.30 o
  -8  -4   3       31.80       36.42      1.20 o
  -7  -4   3       33.06       34.30      1.35 o
  -6  -4   3        2.52        3.36      0.39 o
  -5  -4   3        9.64        9.25      0.71 o
  -4  -4   3       64.16       68.08      1.39 o
  -3  -4   3       24.33       26.52      0.79 o
  -2  -4   3      126.48      120.67      2.16 o
  -1  -4   3      280.65      282.09      4.82 o
   0  -4   3      110.46      107.20      2.16 o
   1  -4   3     1164.45     1190.32      6.64 o
   2  -4   3     1356.76     1410.50      9.70 o
   3  -4   3       63.36       67.20      1.99 o
   4  -4   3        5.96        7.02      0.75 o
   5  -4   3       30.98       29.49      1.71 o
   6  -4   3       16.41       16.54      1.38 o
   7  -4   3        1.17        0.87      0.42 o
   8  -4   3       13.75       14.14      0.85 o
   9  -4   3       49.10       47.36      0.93 o
  -9  -3   3       11.74       14.55      0.90 o
  -8  -3   3        0.15        0.75      0.25 o
  -7  -3   3       16.96       13.56      0.72 o
  -6  -3   3      283.88      276.35      5.80 o
  -5  -3   3      371.95      363.45      6.10 o
  -4  -3   3      119.86      130.88      1.76 o
  -3  -3   3       33.76       31.55      0.78 o
  -2  -3   3      271.87      263.26      6.97 o
  -1  -3   3       15.31       17.10      0.72 o
   0  -3   3     1379.89     1428.42      6.18 o
   1  -3   3       19.47       23.78      0.82 o
   2  -3   3      196.78      206.28      2.99 o
   3  -3   3       11.38       11.26      0.84 o
   4  -3   3        0.98        1.84      0.41 o
   5  -3   3        8.72        8.24      0.93 o
   6  -3   3        2.93        3.94      0.69 o
   7  -3   3        0.09        0.41      0.28 o
   8  -3   3       32.43       34.20      1.79 o
   9  -3   3       13.17       16.49      0.68 o
  -9  -2   3        1.70        2.12      0.43 o
  -8  -2   3        9.43        9.19      0.99 o
  -7  -2   3        9.01        9.40      0.75 o
  -6  -2   3       96.36       91.88      3.25 o
  -5  -2   3      135.39      142.93      3.65 o
  -4  -2   3       73.06       85.41      1.11 o
  -3  -2   3      106.42      110.05      1.77 o
  -2  -2   3     1632.40     1540.16      8.01 o
  -1  -2   3      990.30      951.33      2.28 o
   0  -2   3     1411.96     1370.01      4.11 o
   1  -2   3     4026.01     3592.56     15.13 o
   2  -2   3      647.61      650.38      5.41 o
   3  -2   3       10.15       12.18      0.88 o
   4  -2   3       28.25       30.22      1.60 o
   5  -2   3       44.35       46.69      2.19 o
   6  -2   3        0.45       -0.24      0.32 o
   7  -2   3        0.29        0.26      0.19 o
   8  -2   3        0.07        0.28      0.35 o
   9  -2   3        4.12        2.86      0.41 o
  -9  -1   3       24.67       27.38      1.09 o
  -8  -1   3      185.05      174.78      3.18 o
  -7  -1   3      134.49      131.08      4.06 o
  -6  -1   3        9.77       13.23      0.82 o
  -5  -1   3        0.64        0.61      0.26 o
  -4  -1   3      282.76      346.53     10.19 o
  -3  -1   3       56.63       60.41      0.84 o
  -2  -1   3      383.06      362.37      2.22 o
  -1  -1   3     4272.88     3770.55      9.07 o
   0  -1   3      161.82      161.68      1.98 o
   1  -1   3       21.54       25.10      0.63 o
   2  -1   3       19.57       20.51      1.01 o
   3  -1   3        0.01        0.83      0.28 o
   4  -1   3       32.94       39.01      1.26 o
   5  -1   3        2.05        2.42      0.54 o
   6  -1   3        3.26        4.75      0.43 o
   7  -1   3        8.38       11.84      1.12 o
   8  -1   3       55.33       59.37      2.26 o
 -10   0   3        0.01        0.03      0.15 o
  -9   0   3       53.42       50.75      1.57 o
  -8   0   3      204.36      191.29      4.56 o
  -7   0   3      101.47       98.71      2.35 o
  -6   0   3       55.49       54.84      1.61 o
  -5   0   3      481.36      524.38      3.64 o
  -4   0   3     2196.86     2383.94      8.04 o
  -3   0   3      146.79      170.40      2.54 o
  -2   0   3      726.72      682.70     12.03 o
  -1   0   3     1228.14     1147.82      5.52 o
   0   0   3       51.89       45.48      1.16 o
   1   0   3       42.47       48.13      1.37 o
   2   0   3        3.32        4.23      0.48 o
   3   0   3      299.98      347.38      4.91 o
   4   0   3       81.85       86.53      4.69 o
   5   0   3       31.10       31.35      2.45 o
   6   0   3        2.56        1.86      0.51 o
   7   0   3       98.77       97.02      3.22 o
   8   0   3        0.00       -0.17      0.27 o
 -10   1   3        0.50        0.26      0.17 o
  -9   1   3        0.00       -0.12      0.22 o
  -8   1   3       36.36       35.35      1.40 o
  -7   1   3        0.03        0.39      0.39 o
  -6   1   3       29.89       26.56      0.89 o
  -5   1   3        0.54        1.97      0.98 o
  -4   1   3       67.08       62.61      1.86 o
  -3   1   3       53.19       56.07      1.08 o
  -2   1   3        4.74        5.34      0.40 o
  -1   1   3      269.37      243.10      2.53 o
   0   1   3       62.19       61.51      0.82 o
   1   1   3      398.54      436.41      4.40 o
   2   1   3      382.08      440.23      5.02 o
   3   1   3      492.05      540.98      6.36 o
   4   1   3       81.53       85.46      2.77 o
   5   1   3       55.30       52.86      1.73 o
   6   1   3        0.03        0.29      0.23 o
   7   1   3        0.87        0.57      0.23 o
   8   1   3        5.18        7.73      0.50 o
 -10   2   3        0.02       -0.24      0.25 o
  -9   2   3        7.08        8.44      0.69 o
  -8   2   3      138.34      134.42      3.29 o
  -7   2   3       18.99       18.92      1.40 o
  -6   2   3      109.75       92.41      2.92 o
  -5   2   3        5.49        7.22      0.76 o
  -4   2   3       60.05       67.54      2.02 o
  -3   2   3       11.11       13.82      0.79 o
  -2   2   3      413.53      458.35      2.81 o
  -1   2   3        3.15        2.00      0.30 o
   0   2   3      233.54      248.26      2.07 o
   1   2   3      339.69      364.21      3.61 o
   2   2   3      173.37      194.27      3.48 o
   3   2   3       91.72       91.71      1.98 o
   4   2   3       47.45       44.86      2.24 o
   5   2   3      198.96      195.99      3.38 o
   6   2   3        3.75        3.03      0.62 o
   7   2   3        1.70        1.43      0.29 o
 -10   3   3       25.31       23.60      1.37 o
  -9   3   3       54.05       55.80      1.72 o
  -8   3   3       33.59       31.45      1.33 o
  -7   3   3       28.65       26.43      1.65 o
  -6   3   3       18.64       18.61      1.37 o
  -5   3   3      110.01      123.27      3.18 o
  -4   3   3       36.15       38.74      1.11 o
  -3   3   3       47.50       54.59      1.50 o
  -2   3   3        0.12        0.16      0.12 o
  -1   3   3      120.72      126.57      2.43 o
   0   3   3       68.02       54.07      1.18 o
   1   3   3      499.82      551.35     14.57 o
   2   3   3       21.33       21.12      1.30 o
   3   3   3      183.31      180.29      4.33 o
   4   3   3        1.05        2.09      0.54 o
   5   3   3      236.37      217.14      3.59 o
   6   3   3        2.91        2.85      0.41 o
   7   3   3        5.89        7.02      0.50 o
 -10   4   3        0.28       -0.02      0.22 o
  -9   4   3       75.96       75.48      1.96 o
  -8   4   3       10.87       11.80      1.20 o
  -7   4   3        3.34        4.02      0.72 o
  -6   4   3      115.20      114.45      3.43 o
  -5   4   3       52.66       65.36      1.67 o
  -4   4   3       70.59       80.87      1.72 o
  -3   4   3      219.45      246.39      3.31 o
  -2   4   3      159.92      175.35      2.29 o
  -1   4   3      183.28      205.22      2.45 o
   0   4   3        0.43        0.77      0.31 o
   1   4   3      120.38      126.33      3.18 o
   2   4   3        4.64        5.02      0.50 o
   3   4   3      214.57      198.61      4.74 o
   4   4   3        8.28        7.26      0.67 o
   5   4   3       10.78       10.83      0.79 o
   6   4   3        6.45        6.30      0.43 o
 -10   5   3       17.70       22.21      1.30 o
  -9   5   3        2.36        2.13      0.52 o
  -8   5   3       11.54       12.04      1.19 o
  -7   5   3       51.88       49.36      1.37 o
  -6   5   3       39.54       37.71      1.42 o
  -5   5   3        0.59        0.62      0.30 o
  -4   5   3      322.07      353.64      3.86 o
  -3   5   3      119.99      140.05      4.66 o
  -2   5   3       17.47       16.61      1.15 o
  -1   5   3       23.48       19.27      1.25 o
   0   5   3       12.45       11.82      1.02 o
   1   5   3      291.82      273.86      5.12 o
   2   5   3       38.44       38.00      1.41 o
   3   5   3       62.91       62.31      1.90 o
   4   5   3       14.44       13.76      1.10 o
   5   5   3       21.37       22.00      0.84 o
   6   5   3        0.79        0.49      0.15 o
 -10   6   3       59.29       68.07      1.44 o
  -9   6   3       15.49       17.15      1.26 o
  -8   6   3      163.32      170.04      4.21 o
  -7   6   3       11.48       13.53      0.87 o
  -6   6   3       64.29       65.90      1.55 o
  -5   6   3        0.28        0.38      0.27 o
  -4   6   3       69.73       73.60      2.74 o
  -3   6   3        6.60        7.79      0.87 o
  -2   6   3       48.74       45.54      2.07 o
  -1   6   3      110.69      100.55      3.09 o
   0   6   3       11.47       13.12      1.16 o
   1   6   3        4.54        2.87      0.58 o
   2   6   3       50.10       44.40      1.30 o
   3   6   3       80.73       63.87      2.81 o
   4   6   3        1.65        0.71      0.31 o
   5   6   3        3.00        2.24      0.44 o
 -10   7   3        1.18        0.87      0.23 o
  -9   7   3       58.65       57.62      2.08 o
  -8   7   3       29.87       26.38      1.11 o
  -7   7   3       15.81       13.27      0.70 o
  -6   7   3       54.48       53.97      1.77 o
  -5   7   3        0.17        0.79      0.43 o
  -4   7   3        0.08        0.01      0.29 o
  -3   7   3       39.79       37.38      2.03 o
  -2   7   3      260.55      255.42      5.25 o
  -1   7   3      268.55      255.20      5.23 o
   0   7   3        3.35        2.21      0.53 o
   1   7   3       14.17       11.61      0.68 o
   2   7   3       47.65       46.74      1.65 o
   3   7   3        0.04        0.29      0.31 o
   4   7   3        7.60        7.82      0.82 o
  -9   8   3        0.82        0.32      0.18 o
  -8   8   3        8.68        9.08      0.60 o
  -7   8   3        0.34        0.71      0.36 o
  -6   8   3        7.13        5.97      0.60 o
  -5   8   3       17.20       17.17      0.80 o
  -4   8   3        5.18        6.59      0.50 o
  -3   8   3       11.93       12.87      2.84 o
  -2   8   3      631.12      594.84      4.74 o
  -1   8   3        7.89        7.43      0.55 o
   0   8   3       32.32       33.39      1.70 o
   1   8   3       28.27       26.46      1.74 o
   2   8   3       27.60       28.91      1.19 o
  -8   9   3       17.13       17.46      1.08 o
  -7   9   3        0.29        0.98      0.33 o
  -6   9   3        0.11        0.50      0.32 o
  -5   9   3        0.69        0.98      0.27 o
  -4   9   3        0.88        0.36      0.20 o
  -3   9   3        1.20        0.80      0.33 o
  -2   9   3        3.70        3.46      0.46 o
  -1   9   3       15.97       16.63      0.96 o
   0   9   3        1.25        1.24      0.45 o
   1   9   3        4.75        3.26      0.57 o
   2   9   3        0.04        0.35      0.20 o
  -7  10   3        1.82        2.34      0.41 o
  -6  10   3        1.36        1.18      0.32 o
  -5  10   3        3.64        3.59      0.41 o
  -4  10   3        8.41        7.90      0.59 o
  -3  10   3       20.80       19.27      1.38 o
  -2  10   3        4.39        4.29      0.46 o
  -1  10   3        1.56        1.55      0.28 o
   0  10   3        1.01        0.68      0.27 o
   1  10   3        4.24        4.24      0.34 o
  -6  11   3       14.77       17.42      0.89 o
  -5  11   3        4.52        5.91      0.40 o
  -4  11   3        2.31        2.43      0.43 o
  -3  11   3        0.06       -0.21      0.21 o
  -2  11   3        2.59        2.54      0.27 o
   0 -12   4       11.90       12.63      0.73 o
   1 -12   4       24.38       27.58      1.13 o
   2 -12   4       14.93       15.97      0.87 o
   3 -12   4        0.22        0.40      0.18 o
  -2 -11   4        4.89        5.24      0.56 o
  -1 -11   4       41.91       45.52      1.70 o
   0 -11   4       11.14       12.57      0.96 o
   1 -11   4       18.86       20.91      1.25 o
   2 -11   4        7.16        7.31      0.53 o
   3 -11   4       62.23       64.80      2.23 o
   4 -11   4        0.27        0.35      0.21 o
   5 -11   4        0.32        0.46      0.22 o
  -4 -10   4        5.78        5.82      0.54 o
  -3 -10   4       15.99       15.63      0.77 o
  -2 -10   4        5.92        5.74      0.41 o
  -1 -10   4       29.92       30.62      0.85 o
   0 -10   4        0.09        0.53      0.19 o
   1 -10   4       22.28       20.08      0.81 o
   2 -10   4        4.15        3.30      0.42 o
   3 -10   4       58.64       57.62      2.37 o
   4 -10   4        6.64        7.00      0.83 o
   5 -10   4        0.18       -0.26      0.26 o
   6 -10   4        0.59        0.17      0.15 o
  -5  -9   4        0.00        0.00      0.14 o
  -4  -9   4        5.83        6.51      0.53 o
  -3  -9   4        5.65        5.73      0.55 o
  -2  -9   4        0.24        0.06      0.12 o
  -1  -9   4        4.31        3.50      0.32 o
   0  -9   4       29.45       29.77      0.79 o
   1  -9   4       48.54       49.84      1.15 o
   2  -9   4      139.35      148.05      4.71 o
   3  -9   4       31.81       31.78      1.59 o
   4  -9   4        0.91        0.53      0.31 o
   5  -9   4        4.71        3.77      0.64 o
   6  -9   4        3.23        2.99      0.50 o
   7  -9   4        0.96        1.51      0.31 o
  -6  -8   4        4.97        6.85      0.63 o
  -5  -8   4        2.00        2.44      0.34 o
  -4  -8   4        4.48        5.12      0.54 o
  -3  -8   4       14.33       14.89      0.51 o
  -2  -8   4        3.83        3.15      0.23 o
  -1  -8   4        2.97        2.67      0.55 o
   0  -8   4        3.32        3.11      0.64 o
   1  -8   4       15.77       14.64      1.32 o
   2  -8   4        8.17        8.04      0.99 o
   3  -8   4        0.00        0.02      0.29 o
   4  -8   4       53.43       53.18      1.68 o
   5  -8   4        2.65        2.71      0.40 o
   6  -8   4        6.96        7.47      0.61 o
   7  -8   4        5.96        6.27      0.48 o
  -7  -7   4        5.02        5.69      0.55 o
  -6  -7   4        1.18        1.47      0.28 o
  -5  -7   4       16.10       13.57      0.82 o
  -4  -7   4      212.72      201.39      2.39 o
  -3  -7   4        5.84        5.81      0.59 o
  -2  -7   4        7.95        8.00      0.85 o
  -1  -7   4       40.09       41.61      1.17 o
   0  -7   4      116.02      122.86      2.38 o
   1  -7   4       23.98       24.70      1.59 o
   2  -7   4       24.20       26.43      1.68 o
   3  -7   4       51.50       51.00      2.43 o
   4  -7   4       29.78       38.06      2.15 o
   5  -7   4       74.92       71.45      1.97 o
   6  -7   4       15.71       16.71      0.93 o
   7  -7   4        2.32        2.34      0.47 o
   8  -7   4        2.60        2.71      0.36 o
  -7  -6   4        1.23        1.23      0.24 o
  -6  -6   4       64.77       66.14      1.85 o
  -5  -6   4       56.56       58.85      1.28 o
  -4  -6   4      333.40      321.88      6.87 o
  -3  -6   4       10.41       10.21      0.74 o
  -2  -6   4       16.62       18.18      0.92 o
  -1  -6   4      447.03      440.63      3.54 o
   0  -6   4       19.82       22.34      0.98 o
   1  -6   4       52.67       50.34      2.15 o
   2  -6   4      180.60      189.22      4.28 o
   3  -6   4      110.69      107.10      3.39 o
   4  -6   4       15.55       12.94      1.27 o
   5  -6   4       41.12       34.94      1.45 o
   6  -6   4       41.53       37.11      1.44 o
   7  -6   4       20.69       21.86      1.49 o
   8  -6   4        0.37        0.82      0.20 o
  -8  -5   4        3.04        4.02      0.53 o
  -7  -5   4        0.06       -0.18      0.20 o
  -6  -5   4       75.86       72.58      1.65 o
  -5  -5   4      810.55      796.73      9.28 o
  -4  -5   4       98.66      101.08      2.23 o
  -3  -5   4        3.10        2.60      0.36 o
  -2  -5   4        1.70        1.24      0.20 o
  -1  -5   4      128.70      130.67      2.70 o
   0  -5   4      282.07      279.54      3.02 o
   1  -5   4      134.95      128.19      3.99 o
   2  -5   4     2079.51     2089.95     23.94 o
   3  -5   4     1259.31     1262.47     11.28 o
   4  -5   4      178.65      167.45      4.33 o
   5  -5   4        0.42       -0.05      0.32 o
   6  -5   4        0.17        0.14      0.28 o
   7  -5   4        1.22        1.97      0.36 o
   8  -5   4        0.44        0.41      0.18 o
  -9  -4   4       18.89       28.11      1.13 o
  -8  -4   4       10.67       11.03      0.98 o
  -7  -4   4        0.15        0.13      0.24 o
  -6  -4   4       10.62       10.04      0.78 o
  -5  -4   4       56.28       60.24      1.76 o
  -4  -4   4        1.04        1.46      0.22 o
  -3  -4   4       45.92       42.61      1.34 o
  -2  -4   4        4.03        3.01      0.26 o
  -1  -4   4       12.43       15.32      0.67 o
   0  -4   4       11.19       15.10      0.53 o
   1  -4   4     1157.68     1259.10     12.33 o
   2  -4   4     3135.07     3142.15     15.16 o
   3  -4   4        0.74        0.42      0.24 o
   4  -4   4       15.68       13.55      1.12 o
   5  -4   4       61.49       63.09      2.59 o
   6  -4   4        3.40        3.89      0.68 o
   7  -4   4        0.27        0.51      0.22 o
   8  -4   4        0.61        0.76      0.35 o
  -9  -3   4        0.30        0.57      0.28 o
  -8  -3   4       64.60       66.53      2.56 o
  -7  -3   4       14.92       12.81      1.16 o
  -6  -3   4        0.13        0.23      0.38 o
  -5  -3   4      122.57      129.28      3.66 o
  -4  -3   4      212.71      214.61      2.35 o
  -3  -3   4      398.05      423.78      2.93 o
  -2  -3   4      477.43      477.96      3.44 o
  -1  -3   4      274.72      289.63      3.90 o
   0  -3   4     1340.67     1391.59      5.57 o
   1  -3   4       39.15       39.41      0.89 o
   2  -3   4       28.00       25.99      2.25 o
   3  -3   4       19.90       26.39      1.39 o
   4  -3   4       17.46       15.79      1.22 o
   5  -3   4       10.75        8.43      0.97 o
   6  -3   4        1.57        1.34      0.49 o
   7  -3   4        1.71        1.56      0.49 o
   8  -3   4       35.02       40.91      1.40 o
  -9  -2   4        8.19       10.20      0.64 o
  -8  -2   4       32.94       33.16      1.31 o
  -7  -2   4       43.44       34.99      1.14 o
  -6  -2   4      267.64      270.61      5.63 o
  -5  -2   4      146.70      179.64      3.06 o
  -4  -2   4      562.79      589.06      3.39 o
  -3  -2   4      166.07      160.13      2.76 o
  -2  -2   4      705.33      707.18      3.32 o
  -1  -2   4       10.76       11.42      0.34 o
   0  -2   4       45.55       43.32      1.29 o
   1  -2   4      505.93      523.77      4.74 o
   2  -2   4        2.19        1.28      0.30 o
   3  -2   4       11.93        8.97      0.83 o
   4  -2   4      255.68      267.99      5.05 o
   5  -2   4        9.98       12.03      1.17 o
   6  -2   4        2.21        2.49      0.67 o
   7  -2   4        0.03       -0.10      0.25 o
   8  -2   4       34.38       33.56      1.16 o
 -10  -1   4        0.53        0.47      0.22 o
  -9  -1   4       38.11       38.75      1.50 o
  -8  -1   4       10.65        8.93      1.01 o
  -7  -1   4       78.35       70.12      2.97 o
  -6  -1   4        2.50        2.34      0.35 o
  -5  -1   4        4.66        4.85      0.45 o
  -4  -1   4      307.71      339.48      4.83 o
  -3  -1   4       11.11       12.03      0.49 o
  -2  -1   4      149.93      160.29      1.98 o
  -1  -1   4      639.54      627.61      4.36 o
   0  -1   4      395.95      392.94      2.63 o
   1  -1   4      221.14      228.43      3.28 o
   2  -1   4      350.34      389.17      4.85 o
   3  -1   4        7.98        8.48      0.83 o
   4  -1   4      101.15      104.61      2.45 o
   5  -1   4        0.16        0.28      0.22 o
   6  -1   4       23.81       20.91      1.58 o
   7  -1   4       46.15       47.92      1.53 o
   8  -1   4        4.26        4.80      0.59 o
 -10   0   4       10.02       10.31      0.84 o
  -9   0   4        1.36        0.68      0.40 o
  -8   0   4      119.00      111.71      3.53 o
  -7   0   4       82.05       81.62      2.14 o
  -6   0   4        6.13        7.24      0.48 o
  -5   0   4      101.95      112.21      2.05 o
  -4   0   4     1015.13     1173.88      8.01 o
  -3   0   4      112.07      129.15      1.73 o
  -2   0   4        2.82        2.17      0.29 o
  -1   0   4        0.00        1.03      0.24 o
   0   0   4        0.00        0.03      0.12 o
   1   0   4       69.07       72.88      1.95 o
   2   0   4        2.68        2.29      0.44 o
   3   0   4       38.09       40.62      1.83 o
   4   0   4        1.62        2.73      0.39 o
   5   0   4        0.46        1.69      0.83 o
   6   0   4       34.81       33.51      1.13 o
   7   0   4        1.89        1.72      0.32 o
   8   0   4        1.86        2.64      0.40 o
 -10   1   4        4.14        3.35      0.38 o
  -9   1   4       84.12       81.41      2.03 o
  -8   1   4      220.22      221.75      2.88 o
  -7   1   4      298.56      269.03      5.29 o
  -6   1   4       36.32       44.47      2.01 o
  -5   1   4       24.79       25.16      1.37 o
  -4   1   4      150.31      181.22      2.90 o
  -3   1   4      339.45      351.44      4.10 o
  -2   1   4      348.66      327.28      3.77 o
  -1   1   4       69.26       67.76      1.72 o
   0   1   4      603.97      561.25      5.23 o
   1   1   4      429.38      432.84      5.38 o
   2   1   4      245.22      268.84      4.42 o
   3   1   4      219.89      247.11      4.68 o
   4   1   4       29.16       29.98      1.27 o
   5   1   4       34.64       35.85      1.44 o
   6   1   4       18.28       20.12      1.07 o
   7   1   4        3.30        3.73      0.40 o
 -10   2   4        0.09        1.02      0.25 o
  -9   2   4        4.46        4.27      0.58 o
  -8   2   4      269.54      256.19      3.77 o
  -7   2   4        3.32        3.31      0.57 o
  -6   2   4       78.30       80.13      1.92 o
  -5   2   4      112.51      108.84      2.04 o
  -4   2   4     1103.64     1148.03      6.23 o
  -3   2   4      142.69      152.25      6.73 o
  -2   2   4     2452.41     2583.41     11.44 o
  -1   2   4      164.99      180.80      3.05 o
   0   2   4       57.31       75.69      1.42 o
   1   2   4        4.69        7.24      0.49 o
   2   2   4       31.81       40.92      1.80 o
   3   2   4      184.77      177.88      2.98 o
   4   2   4      123.19      120.51      3.79 o
   5   2   4       20.71       19.27      1.07 o
   6   2   4        1.49        1.55      0.32 o
   7   2   4        3.67        4.94      0.42 o
 -10   3   4       35.54       36.33      1.72 o
  -9   3   4       23.66       22.50      1.10 o
  -8   3   4      122.70      120.09      2.58 o
  -7   3   4      117.52      114.23      3.63 o
  -6   3   4      456.20      443.28      6.67 o
  -5   3   4       34.71       33.20      1.70 o
  -4   3   4       52.41       67.65      1.20 o
  -3   3   4      322.65      366.25      2.64 o
  -2   3   4      259.59      287.93      2.85 o
  -1   3   4       32.18       28.50      0.91 o
   0   3   4      214.84      241.17      3.78 o
   1   3   4       31.01       31.08      1.08 o
   2   3   4       39.99       38.40      1.30 o
   3   3   4       47.14       47.28      2.35 o
   4   3   4      440.40      411.01      5.05 o
   5   3   4       54.49       48.11      1.63 o
   6   3   4        1.88        1.65      0.24 o
 -10   4   4       29.12       31.16      1.60 o
  -9   4   4       22.44       21.91      1.55 o
  -8   4   4       26.34       25.22      1.73 o
  -7   4   4        2.36        2.21      0.53 o
  -6   4   4      165.87      169.12      4.25 o
  -5   4   4        0.01        0.18      0.17 o
  -4   4   4        2.24        3.12      0.36 o
  -3   4   4      186.02      186.27      2.59 o
  -2   4   4       15.28       20.40      0.85 o
  -1   4   4       19.10       20.74      0.86 o
   0   4   4        5.42        6.97      0.77 o
   1   4   4        1.48        1.19      0.39 o
   2   4   4       24.70       23.02      1.11 o
   3   4   4        0.03        1.72      1.00 o
   4   4   4       50.35       40.47      1.57 o
   5   4   4        6.29        5.27      0.54 o
   6   4   4        0.13        0.36      0.15 o
 -10   5   4        0.17        0.48      0.26 o
  -9   5   4        0.23        2.16      0.52 o
  -8   5   4       46.18       46.76      1.59 o
  -7   5   4       42.51       36.87      1.44 o
  -6   5   4        0.24        0.31      0.19 o
  -5   5   4        6.88        7.07      0.60 o
  -4   5   4        0.40        1.20      1.42 o
  -3   5   4       99.52      109.50      2.14 o
  -2   5   4       20.37       22.86      1.40 o
  -1   5   4       85.85       83.58      2.72 o
   0   5   4      168.61      169.85      4.05 o
   1   5   4        2.29        1.27      0.44 o
   2   5   4       14.11       13.61      0.72 o
   3   5   4        5.11        5.01      0.55 o
   4   5   4        0.57        0.73      0.23 o
   5   5   4        0.07        0.07      0.16 o
 -10   6   4        8.20        7.61      0.49 o
  -9   6   4       21.29       21.29      1.40 o
  -8   6   4      331.97      347.13      4.21 o
  -7   6   4       44.56       44.99      1.59 o
  -6   6   4       96.78       95.55      3.58 o
  -5   6   4        8.67        8.82      0.70 o
  -4   6   4       20.78       19.42      1.43 o
  -3   6   4       88.08       92.80      3.06 o
  -2   6   4      148.24      142.28      3.79 o
  -1   6   4        0.61        0.97      0.43 o
   0   6   4        0.70        1.26      0.46 o
   1   6   4        0.06        0.18      0.16 o
   2   6   4       18.99       16.50      1.00 o
   3   6   4        8.09        8.83      1.04 o
   4   6   4        8.03        8.65      0.91 o
  -9   7   4      147.16      163.90      5.43 o
  -8   7   4       20.62       22.55      1.49 o
  -7   7   4       30.84       31.22      1.31 o
  -6   7   4      156.06      154.74      3.20 o
  -5   7   4       49.43       48.29      1.33 o
  -4   7   4       94.97       97.65      3.32 o
  -3   7   4       18.92       17.07      1.40 o
  -2   7   4       32.42       31.10      1.87 o
  -1   7   4      276.43      260.32      3.12 o
   0   7   4       34.06       29.42      2.75 o
   1   7   4        0.02       -0.05      0.16 o
   2   7   4       12.03        8.73      0.69 o
   3   7   4        1.45        2.11      0.47 o
   4   7   4        1.26        2.08      0.36 o
  -9   8   4        5.92        7.08      0.63 o
  -8   8   4        0.87        0.85      0.29 o
  -7   8   4       74.41       71.13      2.67 o
  -6   8   4       19.71       20.84      1.49 o
  -5   8   4        0.00       -0.21      0.21 o
  -4   8   4       92.75       93.28      2.67 o
  -3   8   4      176.29      164.93      3.08 o
  -2   8   4      352.52      345.31      4.28 o
  -1   8   4       26.89       28.40      1.03 o
   0   8   4       36.22       33.15      1.96 o
   1   8   4       15.60       12.72      0.81 o
   2   8   4        9.92       13.59      0.74 o
  -8   9   4       10.42       13.32      0.93 o
  -7   9   4       25.08       26.54      1.49 o
  -6   9   4       31.15       31.17      1.70 o
  -5   9   4        0.89        0.91      0.22 o
  -4   9   4        0.53        0.07      0.34 o
  -3   9   4       11.34       10.54      1.09 o
  -2   9   4       63.43       62.14      1.80 o
  -1   9   4        0.90        1.59      0.31 o
   0   9   4        1.62        1.39      0.39 o
   1   9   4        4.26        5.22      0.63 o
  -7  10   4       21.25       22.50      1.13 o
  -6  10   4        0.93        1.72      0.38 o
  -5  10   4        0.00       -0.15      0.15 o
  -4  10   4       25.69       27.34      1.55 o
  -3  10   4        2.43        2.80      0.52 o
  -2  10   4        4.34        3.83      0.39 o
  -1  10   4        2.32        2.54      0.30 o
   0  10   4       18.40       24.76      1.17 o
  -4  11   4        2.22        2.27      0.37 o
   1 -12   5        1.10        1.65      0.29 o
  -2 -11   5       10.11       10.65      0.80 o
  -1 -11   5        0.01        0.10      0.19 o
   0 -11   5        6.32        6.10      0.65 o
   1 -11   5       19.01       21.13      1.21 o
   2 -11   5        0.29        0.00      0.17 o
   3 -11   5        6.80        6.77      0.48 o
   4 -11   5        4.54        5.26      0.60 o
   5 -11   5        0.12        0.23      0.17 o
  -4 -10   5        2.94        2.65      0.40 o
  -3 -10   5        2.48        2.90      0.50 o
  -2 -10   5        0.03        0.11      0.13 o
  -1 -10   5        3.33        4.02      0.31 o
   0 -10   5        1.96        2.11      0.28 o
   1 -10   5       63.14       64.34      1.22 o
   2 -10   5       58.58       55.35      1.31 o
   3 -10   5        0.30        0.00      0.27 o
   4 -10   5        2.58        2.07      0.47 o
   5 -10   5        6.60        7.25      0.75 o
   6 -10   5        4.54        5.63      0.55 o
  -5  -9   5        3.02        3.84      0.50 o
  -4  -9   5        1.56        1.20      0.28 o
  -3  -9   5      147.48      150.91      1.88 o
  -2  -9   5       13.10       11.67      0.49 o
  -1  -9   5       26.54       27.66      0.85 o
   0  -9   5        1.09        1.07      0.21 o
   1  -9   5       36.43       32.94      0.93 o
   2  -9   5        7.88        7.60      0.71 o
   3  -9   5       38.23       37.22      1.40 o
   4  -9   5       26.38       25.18      1.13 o
   5  -9   5        2.75        3.01      0.38 o
   6  -9   5        0.65        0.47      0.16 o
  -6  -8   5        0.09        0.31      0.20 o
  -5  -8   5        0.39        0.57      0.21 o
  -4  -8   5       37.62       44.41      1.23 o
  -3  -8   5       75.40       79.35      1.28 o
  -2  -8   5        3.28        2.87      0.26 o
  -1  -8   5        5.75        5.85      0.33 o
   0  -8   5       23.67       22.64      1.64 o
   1  -8   5        5.31        4.43      0.76 o
   2  -8   5       53.16       50.79      1.70 o
   3  -8   5       21.47       19.80      1.04 o
   4  -8   5        0.00        0.14      0.19 o
   5  -8   5        5.24        4.09      0.47 o
   6  -8   5        0.44        0.19      0.20 o
   7  -8   5       13.04       12.57      0.63 o
  -7  -7   5        6.34        7.10      0.65 o
  -6  -7   5        1.82        2.62      0.51 o
  -5  -7   5        5.63        5.54      0.45 o
  -4  -7   5       95.12       91.89      1.82 o
  -3  -7   5        0.12        0.74      0.36 o
  -2  -7   5        0.00        0.64      0.30 o
  -1  -7   5        1.01        0.86      0.25 o
   0  -7   5      104.29      111.16      4.25 o
   1  -7   5       34.04       33.69      1.92 o
   2  -7   5       34.45       34.38      2.00 o
   3  -7   5      538.68      506.85      7.85 o
   4  -7   5      577.98      544.20      5.36 o
   5  -7   5       41.51       36.83      1.40 o
   6  -7   5        4.48        3.92      0.67 o
   7  -7   5        0.15        0.14      0.13 o
  -8  -6   5        0.03        0.05      0.15 o
  -7  -6   5        4.83        3.95      0.60 o
  -6  -6   5       13.00       14.56      1.27 o
  -5  -6   5       56.53       55.59      4.01 o
  -4  -6   5       45.26       41.37      2.09 o
  -3  -6   5        1.77        0.98      0.27 o
  -2  -6   5        9.27        9.34      0.67 o
  -1  -6   5        1.63        2.54      1.02 o
   0  -6   5        2.54        2.01      0.31 o
   1  -6   5      120.49      126.84      3.52 o
   2  -6   5      216.86      214.63      4.74 o
   3  -6   5      153.85      146.01      4.11 o
   4  -6   5       34.11       35.03      2.14 o
   5  -6   5      119.78      114.61      3.65 o
   6  -6   5        2.84        3.09      0.60 o
   7  -6   5        0.03        0.33      0.41 o
   8  -6   5        2.34        1.98      0.28 o
  -8  -5   5        0.00       -0.22      0.24 o
  -7  -5   5        0.00       -0.22      0.34 o
  -6  -5   5        4.40        2.07      0.48 o
  -5  -5   5      112.14      109.89      3.32 o
  -4  -5   5      124.62      122.79      2.47 o
  -3  -5   5       20.85       20.61      0.97 o
  -2  -5   5       15.67       13.27      0.73 o
  -1  -5   5       89.42       98.06      2.21 o
   0  -5   5       63.85       64.13      1.27 o
   1  -5   5        0.22        0.45      0.45 o
   2  -5   5      356.51      368.87      6.21 o
   3  -5   5      129.29      125.14      3.71 o
   4  -5   5       79.35       72.15      2.97 o
   5  -5   5       27.93       22.69      1.96 o
   6  -5   5        1.37        2.38      0.56 o
   7  -5   5        0.16        0.17      0.27 o
   8  -5   5        8.65       10.01      0.56 o
  -9  -4   5       24.56       34.34      1.37 o
  -8  -4   5        3.33        3.19      0.57 o
  -7  -4   5       11.31        9.71      1.06 o
  -6  -4   5        8.57        7.79      0.93 o
  -5  -4   5       38.50       39.64      2.10 o
  -4  -4   5       83.71       93.42      2.77 o
  -3  -4   5      135.91      119.31      2.98 o
  -2  -4   5      698.33      701.11      9.69 o
  -1  -4   5       88.44       98.07      1.45 o
   0  -4   5       69.74       75.88      1.53 o
   1  -4   5      386.88      399.47      9.52 o
   2  -4   5       55.43       60.73      1.57 o
   3  -4   5      343.72      349.34      5.29 o
   4  -4   5       72.80       75.35      2.73 o
   5  -4   5        0.98        1.17      0.33 o
   6  -4   5        1.08        1.32      0.45 o
   7  -4   5        0.33       -0.07      0.20 o
   8  -4   5        1.40        0.94      0.16 o
  -9  -3   5        0.00        0.03      0.18 o
  -8  -3   5        0.02        0.06      0.24 o
  -7  -3   5       38.54       39.04      2.08 o
  -6  -3   5        0.10       -0.35      0.47 o
  -5  -3   5       32.64       27.51      1.70 o
  -4  -3   5       86.41       91.18      2.55 o
  -3  -3   5     1227.92     1289.23      9.09 o
  -2  -3   5      119.08      112.81      1.43 o
  -1  -3   5        0.23        0.14      0.09 o
   0  -3   5      283.48      296.56      2.34 o
   1  -3   5      312.55      310.80      2.96 o
   2  -3   5      172.27      186.29      3.25 o
   3  -3   5       28.65       33.93      1.70 o
   4  -3   5        0.05       -0.01      0.25 o
   5  -3   5       27.14       27.32      1.26 o
   6  -3   5       36.20       33.97      2.01 o
   7  -3   5        9.13       10.42      1.02 o
   8  -3   5       30.47       36.30      0.82 o
 -10  -2   5        0.32        0.17      0.15 o
  -9  -2   5       11.41       11.27      0.69 o
  -8  -2   5        6.85        5.25      0.54 o
  -7  -2   5      228.40      205.47      3.29 o
  -6  -2   5        1.41        0.79      0.23 o
  -5  -2   5       47.47       49.17      2.19 o
  -4  -2   5      101.79      132.15      2.84 o
  -3  -2   5     3215.51     3279.02      9.85 o
  -2  -2   5        5.67        8.42      0.46 o
  -1  -2   5       52.89       55.88      1.09 o
   0  -2   5      204.30      205.53      5.59 o
   1  -2   5      162.53      172.25      3.11 o
   2  -2   5       10.96        9.42      0.82 o
   3  -2   5       40.90       55.94      2.22 o
   4  -2   5      341.69      344.53      6.05 o
   5  -2   5      206.96      192.77      3.80 o
   6  -2   5        5.68        4.89      0.78 o
   7  -2   5       26.88       22.89      1.02 o
   8  -2   5       12.82       15.24      0.85 o
 -10  -1   5        0.52        0.62      0.18 o
  -9  -1   5        0.15        0.21      0.19 o
  -8  -1   5        1.62        0.90      0.27 o
  -7  -1   5       40.37       40.13      2.03 o
  -6  -1   5        1.49        2.08      0.46 o
  -5  -1   5       81.39       92.40      2.57 o
  -4  -1   5      125.09      129.79      2.65 o
  -3  -1   5      544.24      605.07      4.09 o
  -2  -1   5      230.05      227.10      4.78 o
  -1  -1   5       70.08       72.71      1.76 o
   0  -1   5      102.28      109.39      2.33 o
   1  -1   5      162.28      168.37      3.21 o
   2  -1   5      194.98      199.32      3.88 o
   3  -1   5      154.92      162.76      3.89 o
   4  -1   5       27.87       26.14      1.71 o
   5  -1   5      116.44      112.57      3.64 o
   6  -1   5        4.53        4.64      0.75 o
   7  -1   5       17.03       16.66      0.82 o
 -10   0   5        3.97        4.55      0.41 o
  -9   0   5        2.02        1.99      0.53 o
  -8   0   5        0.02       -0.05      0.23 o
  -7   0   5        9.54        8.73      0.97 o
  -6   0   5        0.45        0.35      0.23 o
  -5   0   5       72.22       87.11      1.86 o
  -4   0   5      138.40      155.92      3.00 o
  -3   0   5      238.32      257.59      3.20 o
  -2   0   5       39.03       49.75      1.55 o
  -1   0   5      875.15      898.61      6.62 o
   0   0   5        3.96        4.84      0.52 o
   1   0   5       20.99       17.58      1.10 o
   2   0   5       72.46       62.87      2.26 o
   3   0   5       45.62       41.72      2.03 o
   4   0   5        0.15        0.39      0.20 o
   5   0   5        4.81        4.08      0.57 o
   6   0   5        6.97        7.36      0.62 o
   7   0   5        0.32        0.23      0.20 o
 -10   1   5       48.90       48.94      1.59 o
  -9   1   5       22.96       19.90      1.02 o
  -8   1   5        2.79        1.59      0.28 o
  -7   1   5        0.82        0.82      0.23 o
  -6   1   5        3.12        6.33      1.43 o
  -5   1   5       61.27       64.73      2.57 o
  -4   1   5       94.46      103.26      1.53 o
  -3   1   5        0.40        1.22      0.16 o
  -2   1   5      169.69      167.87      3.05 o
  -1   1   5        4.92        6.38      0.62 o
   0   1   5      167.24      175.64      3.29 o
   1   1   5        4.95        5.08      0.42 o
   2   1   5       64.04       64.01      2.37 o
   3   1   5        0.35        0.90      0.34 o
   4   1   5      204.65      204.88      3.45 o
   5   1   5       47.12       43.78      1.31 o
   6   1   5       27.06       24.14      1.07 o
   7   1   5        2.43        3.41      0.47 o
 -10   2   5        9.95       12.25      0.75 o
  -9   2   5       78.41       73.71      3.01 o
  -8   2   5       61.44       57.54      1.79 o
  -7   2   5      202.80      195.58     10.27 o
  -6   2   5       11.96       14.86      0.86 o
  -5   2   5       34.51       43.38      1.36 o
  -4   2   5      145.05      167.18      2.80 o
  -3   2   5       42.49       35.56      1.55 o
  -2   2   5        3.74        7.17      0.68 o
  -1   2   5      538.56      572.55      4.08 o
   0   2   5      176.21      196.66      2.56 o
   1   2   5      260.93      252.80      3.14 o
   2   2   5       52.03       45.32      2.05 o
   3   2   5       86.63       77.50      2.08 o
   4   2   5       26.16       24.30      1.24 o
   5   2   5        5.05        6.64      0.93 o
   6   2   5        1.08        0.81      0.34 o
 -10   3   5       14.37       15.22      0.78 o
  -9   3   5       15.92       15.87      1.06 o
  -8   3   5      110.34      106.32      2.41 o
  -7   3   5        1.70        2.20      0.55 o
  -6   3   5       15.03       15.03      1.27 o
  -5   3   5       80.96       87.13      2.85 o
  -4   3   5      117.49      131.42      3.44 o
  -3   3   5      946.16     1071.53      6.00 o
  -2   3   5      240.24      278.90      3.65 o
  -1   3   5       91.78      100.38      1.88 o
   0   3   5       48.99       40.30      1.26 o
   1   3   5       18.51       21.67      0.98 o
   2   3   5        1.33        1.10      0.36 o
   3   3   5       84.22       83.89      2.27 o
   4   3   5        0.57       -0.01      0.22 o
   5   3   5       32.14       32.85      1.90 o
   6   3   5        5.18        6.44      0.48 o
 -10   4   5        2.23        2.24      0.46 o
  -9   4   5       22.60       21.17      1.52 o
  -8   4   5      308.09      311.77      5.96 o
  -7   4   5      581.43      527.28      7.92 o
  -6   4   5       50.23       50.06      2.35 o
  -5   4   5       78.29       76.55      2.77 o
  -4   4   5       91.05       97.72      2.62 o
  -3   4   5       74.26       81.93      1.82 o
  -2   4   5       10.03       12.50      0.71 o
  -1   4   5       41.12       32.45      1.16 o
   0   4   5      205.83      197.26      3.00 o
   1   4   5        0.66        0.55      0.36 o
   2   4   5        8.67       10.00      1.09 o
   3   4   5       20.20       17.70      1.05 o
   4   4   5       23.28       18.90      1.48 o
   5   4   5        0.16        0.44      0.43 o
 -10   5   5        4.55        4.25      0.58 o
  -9   5   5        2.81        2.08      0.46 o
  -8   5   5      122.29      124.47      2.59 o
  -7   5   5       48.99       50.52      2.34 o
  -6   5   5       44.01       43.01      2.24 o
  -5   5   5      117.29      119.24      2.47 o
  -4   5   5       22.83       23.51      1.74 o
  -3   5   5       12.92       15.45      0.86 o
  -2   5   5       33.77       31.14      1.20 o
  -1   5   5      514.73      498.76      6.95 o
   0   5   5      436.56      420.55      6.67 o
   1   5   5        0.07       -0.12      0.39 o
   2   5   5       13.74       12.81      0.72 o
   3   5   5        5.79        5.29      0.57 o
   4   5   5       11.21        9.20      0.66 o
   5   5   5        0.03        0.14      0.11 o
 -10   6   5        1.72        2.36      0.32 o
  -9   6   5       16.39       17.65      1.01 o
  -8   6   5       36.21       34.29      1.32 o
  -7   6   5      139.87      142.00      4.00 o
  -6   6   5      156.35      156.66      3.67 o
  -5   6   5       40.44       44.33      1.56 o
  -4   6   5      149.64      150.38      3.97 o
  -3   6   5       96.09       87.72      3.05 o
  -2   6   5      161.61      152.42      3.99 o
  -1   6   5      539.47      496.99      7.40 o
   0   6   5       44.33       39.53      1.53 o
   1   6   5      102.86       95.08      1.91 o
   2   6   5        0.00        0.20      0.19 o
   3   6   5        4.95        6.16      0.81 o
   4   6   5        9.86       10.98      0.86 o
  -9   7   5        1.88        3.20      0.49 o
  -8   7   5       13.81       12.72      1.10 o
  -7   7   5        0.03        0.07      0.23 o
  -6   7   5        8.22        8.43      0.75 o
  -5   7   5       19.98       18.99      0.83 o
  -4   7   5       34.12       34.67      1.41 o
  -3   7   5        5.64        5.85      0.59 o
  -2   7   5       11.15       11.11      0.75 o
  -1   7   5        5.82        7.75      0.58 o
   0   7   5        3.67        3.85      0.49 o
   1   7   5        4.79        4.08      0.49 o
   2   7   5        0.04        0.07      0.31 o
   3   7   5        3.83        3.59      0.50 o
  -9   8   5        0.06        0.40      0.18 o
  -8   8   5        0.48        1.27      0.35 o
  -7   8   5        0.01        0.19      0.27 o
  -6   8   5       22.70       23.92      1.56 o
  -5   8   5        0.31        0.86      0.26 o
  -4   8   5       17.74       18.18      1.01 o
  -3   8   5        5.55        5.19      0.59 o
  -2   8   5       29.05       27.53      1.24 o
  -1   8   5        0.75        1.20      0.91 o
   0   8   5        5.67        5.94      0.81 o
   1   8   5        3.15        3.81      0.58 o
   2   8   5        0.11        0.24      0.16 o
  -8   9   5        0.01       -0.05      0.18 o
  -7   9   5       45.21       43.47      1.78 o
  -6   9   5      185.75      201.20      5.49 o
  -5   9   5       23.64       25.23      1.05 o
  -4   9   5        0.00        0.02      0.37 o
  -3   9   5        0.05       -0.02      0.28 o
  -2   9   5        2.74        2.58      0.37 o
  -1   9   5        3.10        3.49      0.58 o
   0   9   5        1.76        2.48      0.46 o
  -6  10   5       19.18       20.96      0.74 o
  -5  10   5        0.02       -0.13      0.22 o
  -4  10   5        9.62        9.91      0.86 o
  -3  10   5        0.78        1.32      0.33 o
  -2  10   5        0.14        0.40      0.15 o
   0 -11   6        1.03        1.95      0.53 o
   1 -11   6        0.14        0.44      0.18 o
   2 -11   6        5.97        5.94      0.68 o
   3 -11   6       11.60       12.24      0.91 o
   4 -11   6        1.20        1.19      0.27 o
  -4 -10   6        1.42        1.41      0.31 o
  -3 -10   6        0.93        1.25      0.36 o
  -2 -10   6        3.87        5.05      0.69 o
  -1 -10   6        1.90        1.80      0.24 o
   0 -10   6        0.45        0.15      0.15 o
   1 -10   6        0.65        0.31      0.13 o
   2 -10   6       12.24       13.22      0.79 o
   3 -10   6        8.85        7.57      0.72 o
   4 -10   6        1.12        1.56      0.27 o
   5 -10   6        2.56        2.00      0.27 o
  -5  -9   6        0.67        0.83      0.27 o
  -4  -9   6       17.75       15.98      0.80 o
  -3  -9   6       62.66       64.93      1.41 o
  -2  -9   6        0.95        0.86      0.17 o
  -1  -9   6        0.36        0.35      0.14 o
   0  -9   6        2.98        2.53      0.24 o
   1  -9   6        2.72        2.27      0.29 o
   2  -9   6       13.90       15.40      0.92 o
   3  -9   6       52.34       51.08      1.62 o
   4  -9   6        0.09        0.02      0.19 o
   5  -9   6       42.25       42.23      1.28 o
   6  -9   6       11.73       14.57      0.94 o
  -6  -8   6       10.23       10.95      0.84 o
  -5  -8   6       61.93       65.30      1.83 o
  -4  -8   6      116.84      117.26      1.99 o
  -3  -8   6      217.45      223.66      2.14 o
  -2  -8   6       23.58       23.02      0.69 o
  -1  -8   6       31.69       33.00      0.69 o
   0  -8   6       12.39       11.93      0.57 o
   1  -8   6       50.32       48.75      1.15 o
   2  -8   6        1.81        1.16      0.54 o
   3  -8   6       27.37       27.09      1.22 o
   4  -8   6        6.39        6.94      0.62 o
   5  -8   6        9.68        8.05      0.61 o
   6  -8   6        0.05       -0.20      0.34 o
  -7  -7   6        0.24        0.07      0.16 o
  -6  -7   6        0.01        0.04      0.18 o
  -5  -7   6       55.87       52.93      1.60 o
  -4  -7   6      105.88      104.80      1.95 o
  -3  -7   6       55.22       55.45      1.06 o
  -2  -7   6        7.79        6.24      0.84 o
  -1  -7   6        9.95       10.96      0.76 o
   0  -7   6        0.60        0.40      0.34 o
   1  -7   6       62.53       60.34      2.60 o
   2  -7   6        4.15        3.61      0.67 o
   3  -7   6     1363.43     1211.05      9.97 o
   4  -7   6      190.65      162.20      4.39 o
   5  -7   6        5.39        4.87      0.76 o
   6  -7   6        1.74        1.83      0.30 o
   7  -7   6       14.40       19.83      0.78 o
  -8  -6   6        0.01        0.22      0.14 o
  -7  -6   6        6.20        6.15      0.50 o
  -6  -6   6       11.06       10.19      1.04 o
  -5  -6   6        1.52        1.54      0.31 o
  -4  -6   6       31.49       29.39      1.77 o
  -3  -6   6       13.02       13.14      1.17 o
  -2  -6   6        9.96        9.87      0.83 o
  -1  -6   6      143.21      151.17      2.71 o
   0  -6   6        0.01        3.41      0.40 o
   1  -6   6        1.53        1.38      0.41 o
   2  -6   6       32.74       40.02      2.13 o
   3  -6   6       14.00       10.79      1.17 o
   4  -6   6        2.49        1.73      0.51 o
   5  -6   6        6.11        5.70      0.83 o
   6  -6   6        0.68        0.46      0.26 o
   7  -6   6       23.92       26.58      0.99 o
  -8  -5   6        4.93        5.34      0.65 o
  -7  -5   6       24.86       23.01      1.52 o
  -6  -5   6        0.26       -0.33      0.40 o
  -5  -5   6        0.03       -0.04      0.28 o
  -4  -5   6       12.34       11.16      1.05 o
  -3  -5   6        1.59        2.18      0.49 o
  -2  -5   6      363.23      369.31      3.94 o
  -1  -5   6        1.62        0.70      0.21 o
   0  -5   6        5.10        5.16      0.58 o
   1  -5   6       76.93       75.95      1.89 o
   2  -5   6        1.69        2.10      0.66 o
   3  -5   6       95.58       90.65      3.29 o
   4  -5   6        0.03        0.02      0.19 o
   5  -5   6        9.35        8.54      1.02 o
   6  -5   6        1.02        1.34      0.30 o
   7  -5   6        0.12        0.29      0.15 o
  -9  -4   6       14.56       20.93      1.10 o
  -8  -4   6        0.49        0.19      0.24 o
  -7  -4   6        6.88        7.82      0.68 o
  -6  -4   6       96.80       83.60      1.74 o
  -5  -4   6       42.63       43.66      1.48 o
  -4  -4   6      197.78      206.23      3.06 o
  -3  -4   6       75.96       72.05      2.43 o
  -2  -4   6       27.02       29.32      0.85 o
  -1  -4   6       52.04       54.93      1.38 o
   0  -4   6       67.96       62.13      1.24 o
   1  -4   6       33.59       39.49      1.31 o
   2  -4   6       44.92       49.40      1.52 o
   3  -4   6        9.20        9.18      1.03 o
   4  -4   6      133.21      124.47      3.64 o
   5  -4   6      187.02      183.15      3.61 o
   6  -4   6       34.02       33.99      1.73 o
   7  -4   6        1.53        0.99      0.21 o
  -9  -3   6        0.24        0.41      0.23 o
  -8  -3   6        0.59        1.01      0.26 o
  -7  -3   6       40.86       40.35      1.23 o
  -6  -3   6        0.01       -0.13      0.28 o
  -5  -3   6        0.59        1.31      0.43 o
  -4  -3   6       16.23       17.17      0.85 o
  -3  -3   6        9.69        6.02      0.47 o
  -2  -3   6      739.08      730.93     11.73 o
  -1  -3   6      100.71      101.01      1.84 o
   0  -3   6       12.87       17.63      0.63 o
   1  -3   6      137.08      164.86      3.06 o
   2  -3   6       22.49       24.49      1.01 o
   3  -3   6       39.98       37.07      1.91 o
   4  -3   6       45.36       42.14      2.17 o
   5  -3   6        3.59        2.49      0.60 o
   6  -3   6       26.95       25.93      1.71 o
   7  -3   6        0.38        0.45      0.17 o
 -10  -2   6        0.23       -0.06      0.15 o
  -9  -2   6        9.95       10.34      0.67 o
  -8  -2   6      109.67       99.54      1.91 o
  -7  -2   6       64.07       55.53      1.44 o
  -6  -2   6       30.08       23.88      1.70 o
  -5  -2   6      214.16      227.80      4.82 o
  -4  -2   6      170.96      171.86      2.56 o
  -3  -2   6       38.97       49.55      1.06 o
  -2  -2   6      114.80      120.13      1.48 o
  -1  -2   6        5.33        3.73      0.48 o
   0  -2   6      103.42      122.97      2.66 o
   1  -2   6        3.07        3.89      0.53 o
   2  -2   6        5.17        4.79      0.65 o
   3  -2   6       43.52       41.38      2.06 o
   4  -2   6       19.32       17.41      1.41 o
   5  -2   6        7.90        6.81      0.96 o
   6  -2   6        7.55        6.96      0.89 o
   7  -2   6        0.00        0.25      0.11 o
 -10  -1   6        5.51        4.83      0.55 o
  -9  -1   6       46.25       42.39      1.43 o
  -8  -1   6       30.07       23.92      0.97 o
  -7  -1   6        3.95        2.98      0.43 o
  -6  -1   6       13.48       13.06      2.57 o
  -5  -1   6       20.66       19.57      1.39 o
  -4  -1   6       51.33       49.68      1.64 o
  -3  -1   6       49.48       37.64      0.77 o
  -2  -1   6        0.75        1.36      0.27 o
  -1  -1   6      492.77      497.87      5.29 o
   0  -1   6      102.64       96.14      2.47 o
   1  -1   6      530.23      525.93      6.34 o
   2  -1   6       34.86       38.23      1.86 o
   3  -1   6      105.15      107.41      3.38 o
   4  -1   6        0.23        0.18      0.24 o
   5  -1   6       90.97       94.38      3.37 o
   6  -1   6        3.72        3.91      0.65 o
   7  -1   6        3.49        3.93      0.48 o
 -10   0   6        0.05        0.18      0.15 o
  -9   0   6       23.71       29.88      1.23 o
  -8   0   6       53.68       45.59      1.65 o
  -7   0   6        7.73        8.13      0.68 o
  -6   0   6        1.73        1.46      0.46 o
  -5   0   6      128.91      133.32      4.46 o
  -4   0   6       75.36       93.61      1.35 o
  -3   0   6      530.13      558.55      3.52 o
  -2   0   6      305.63      320.24      4.41 o
  -1   0   6      496.38      536.13      5.82 o
   0   0   6      120.57      128.90      3.00 o
   1   0   6       91.25       98.27      2.87 o
   2   0   6      198.37      192.05      4.30 o
   3   0   6       12.64       10.97      1.11 o
   4   0   6       55.09       61.89      1.56 o
   5   0   6       63.70       66.93      1.95 o
   6   0   6       12.46       13.63      0.98 o
 -10   1   6        4.26        4.40      0.34 o
  -9   1   6       36.66       38.15      1.39 o
  -8   1   6       89.76       82.56      1.77 o
  -7   1   6      234.25      221.38      2.83 o
  -6   1   6       67.13       69.00      3.42 o
  -5   1   6      114.10      120.04      2.79 o
  -4   1   6      367.76      416.95      3.30 o
  -3   1   6      120.66      145.94      3.21 o
  -2   1   6      830.70      844.14      7.63 o
  -1   1   6      522.67      551.84      6.25 o
   0   1   6      220.26      231.62      2.82 o
   1   1   6      138.10      142.85      3.57 o
   2   1   6       53.56       56.09      2.39 o
   3   1   6      174.05      163.34      4.30 o
   4   1   6       92.95       95.46      1.95 o
   5   1   6      116.87      119.00      2.52 o
   6   1   6       47.35       50.01      1.97 o
 -10   2   6       13.66       13.96      0.74 o
  -9   2   6        0.01        0.08      0.22 o
  -8   2   6        6.72        5.88      0.58 o
  -7   2   6       79.77       78.84      4.62 o
  -6   2   6       11.37        8.62      0.68 o
  -5   2   6        0.23        0.15      0.29 o
  -4   2   6       56.47       59.44      1.57 o
  -3   2   6        7.78        8.02      0.81 o
  -2   2   6        3.46        5.51      0.68 o
  -1   2   6        0.45        0.33      0.16 o
   0   2   6        1.08        1.48      0.27 o
   1   2   6      118.38      105.64      3.20 o
   2   2   6      170.45      158.57      4.12 o
   3   2   6       19.72       19.82      0.90 o
   4   2   6        0.67        1.01      0.30 o
   5   2   6       19.36       19.93      1.45 o
   6   2   6       19.57       22.87      0.84 o
 -10   3   6        2.87        1.97      0.41 o
  -9   3   6        2.74        2.71      0.39 o
  -8   3   6        0.03        0.03      0.28 o
  -7   3   6        2.40        2.24      0.60 o
  -6   3   6        1.02        1.57      0.47 o
  -5   3   6        2.29        2.37      0.34 o
  -4   3   6       24.42       27.70      3.07 o
  -3   3   6       15.87       21.14      1.37 o
  -2   3   6        2.15        2.08      0.30 o
  -1   3   6      144.21      157.89      2.58 o
   0   3   6      163.13      165.46      2.77 o
   1   3   6      234.71      230.80      3.43 o
   2   3   6      153.70      145.14      3.96 o
   3   3   6        4.11        4.23      0.42 o
   4   3   6       22.05       24.41      1.68 o
   5   3   6        0.24        0.16      0.26 o
 -10   4   6        1.12        1.22      0.36 o
  -9   4   6       17.21       16.36      1.31 o
  -8   4   6      199.31      197.37      4.72 o
  -7   4   6      921.07      902.68      9.99 o
  -6   4   6      106.63      104.69      3.50 o
  -5   4   6        7.05        7.49      0.92 o
  -4   4   6       85.50       92.54      3.09 o
  -3   4   6      348.07      354.60      3.99 o
  -2   4   6       91.01       92.03      2.04 o
  -1   4   6        6.40        5.86      0.55 o
   0   4   6       34.67       35.25      1.36 o
   1   4   6       19.28       20.65      1.49 o
   2   4   6       11.43       11.35      0.69 o
   3   4   6        0.01       -0.36      0.38 o
   4   4   6        1.15        1.83      0.45 o
   5   4   6       14.48       18.67      0.82 o
 -10   5   6        0.00        0.02      0.23 o
  -9   5   6       16.40       17.05      0.89 o
  -8   5   6       30.03       30.76      1.82 o
  -7   5   6        3.29        4.38      0.73 o
  -6   5   6        4.67        5.51      0.81 o
  -5   5   6      128.75      127.15      3.84 o
  -4   5   6       62.69       61.09      1.77 o
  -3   5   6       79.36       78.85      2.00 o
  -2   5   6       16.22       13.88      0.85 o
  -1   5   6      168.89      162.07      4.16 o
   0   5   6      195.48      178.34      3.20 o
   1   5   6        6.85        5.29      0.70 o
   2   5   6        0.81        1.46      0.31 o
   3   5   6        5.34        5.77      0.55 o
   4   5   6        0.32        0.41      0.17 o
 -10   6   6       11.08       10.67      0.74 o
  -9   6   6       11.92       10.91      0.66 o
  -8   6   6      116.31      117.28      3.44 o
  -7   6   6        0.04       -0.12      0.31 o
  -6   6   6       85.74       84.36      3.05 o
  -5   6   6       70.84       80.20      1.70 o
  -4   6   6      153.19      148.32      3.95 o
  -3   6   6        3.22        3.04      0.61 o
  -2   6   6      117.70      106.59      1.99 o
  -1   6   6      648.01      612.76      6.86 o
   0   6   6        0.05        0.62      0.38 o
   1   6   6        8.25        6.98      0.64 o
   2   6   6        0.13        0.07      0.18 o
   3   6   6       22.47       27.63      1.42 o
  -9   7   6        5.50        6.72      0.68 o
  -8   7   6        1.10        0.95      0.34 o
  -7   7   6        5.37        6.54      0.84 o
  -6   7   6      334.59      327.30      8.53 o
  -5   7   6      136.60      127.44      2.12 o
  -4   7   6        5.10        5.13      0.55 o
  -3   7   6       81.94       75.53      2.05 o
  -2   7   6        8.31        7.10      0.62 o
  -1   7   6       11.76       12.07      1.20 o
   0   7   6        1.85        1.04      0.41 o
   1   7   6        1.56        3.47      0.61 o
   2   7   6       26.77       32.64      1.01 o
  -9   8   6        4.69        3.61      0.42 o
  -8   8   6        0.78        0.62      0.25 o
  -7   8   6        0.18       -0.04      0.17 o
  -6   8   6        5.97        6.79      0.56 o
  -5   8   6        9.48       10.95      1.08 o
  -4   8   6        1.06        0.67      0.32 o
  -3   8   6       16.92       17.64      1.38 o
  -2   8   6       32.25       31.93      1.27 o
  -1   8   6        3.15        2.61      0.54 o
   0   8   6        0.35        0.66      0.29 o
   1   8   6        7.64       11.51      0.85 o
  -7   9   6        6.01        7.15      0.66 o
  -6   9   6        0.31        0.00      0.12 o
  -5   9   6        3.45        3.69      0.58 o
  -4   9   6        6.23        6.87      0.80 o
  -3   9   6        2.57        2.33      0.46 o
  -2   9   6       11.35       13.81      0.71 o
  -1   9   6        1.16        0.87      0.27 o
  -5  10   6       26.86       28.86      1.23 o
  -4  10   6        0.60        0.43      0.20 o
   0 -11   7        0.20        0.18      0.23 o
   1 -11   7        0.54        0.82      0.28 o
   3 -11   7        2.02        1.95      0.33 o
  -4 -10   7        0.99        1.23      0.28 o
  -3 -10   7       30.59       33.56      1.45 o
  -2 -10   7       28.03       30.87      1.08 o
  -1 -10   7        0.52        0.09      0.16 o
   0 -10   7        0.95        0.83      0.32 o
   1 -10   7        0.17        0.29      0.13 o
   2 -10   7        2.14        1.75      0.30 o
   3 -10   7        5.94        5.92      0.49 o
   4 -10   7        4.84        3.32      0.34 o
  -5  -9   7        0.76        1.16      0.21 o
  -4  -9   7        8.13        7.91      0.56 o
  -3  -9   7        5.60        6.85      0.46 o
  -2  -9   7        8.26        9.24      0.47 o
  -1  -9   7       20.77       17.36      1.35 o
   0  -9   7        6.39        7.17      0.51 o
   1  -9   7        0.14        0.22      0.15 o
   2  -9   7        0.59        0.02      0.21 o
   3  -9   7        0.00        0.17      0.19 o
   4  -9   7      222.31      202.57      2.86 o
   5  -9   7       60.73       58.28      2.02 o
  -6  -8   7        6.73        5.69      0.41 o
  -5  -8   7       20.62       21.38      0.94 o
  -4  -8   7        8.10        6.99      0.60 o
  -3  -8   7        3.34        2.78      0.32 o
  -2  -8   7       14.61       14.30      0.89 o
  -1  -8   7        0.74        0.56      0.23 o
   0  -8   7       26.84       25.93      0.97 o
   1  -8   7        3.50        4.01      0.47 o
   2  -8   7       34.37       33.75      1.35 o
   3  -8   7       22.57       20.48      1.21 o
   4  -8   7       19.24       22.39      1.53 o
   5  -8   7        4.49        3.98      0.62 o
   6  -8   7        0.01       -0.24      0.24 o
  -7  -7   7        0.11        0.15      0.12 o
  -6  -7   7       37.34       40.12      1.29 o
  -5  -7   7       19.75       21.37      1.04 o
  -4  -7   7      101.94      101.71      3.36 o
  -3  -7   7        6.19        5.41      0.39 o
  -2  -7   7       12.00       11.91      0.50 o
  -1  -7   7       30.55       30.54      1.26 o
   0  -7   7        0.05       -0.05      0.21 o
   1  -7   7        6.80        5.69      0.83 o
   2  -7   7       24.15       24.54      0.96 o
   3  -7   7        7.84        6.92      0.93 o
   4  -7   7        0.05        0.07      0.33 o
   5  -7   7        1.66        2.95      0.59 o
   6  -7   7        0.06        0.01      0.26 o
  -8  -6   7       11.54       17.19      0.92 o
  -7  -6   7        0.03        0.02      0.18 o
  -6  -6   7       35.61       35.12      1.87 o
  -5  -6   7       76.77       74.08      1.99 o
  -4  -6   7        1.02        1.19      0.35 o
  -3  -6   7       30.93       28.92      1.75 o
  -2  -6   7       10.27       10.28      1.30 o
  -1  -6   7       32.00       32.04      1.55 o
   0  -6   7        0.81        3.20      0.62 o
   1  -6   7        6.33        5.73      0.58 o
   2  -6   7       41.33       41.06      1.54 o
   3  -6   7       43.92       40.55      2.16 o
   4  -6   7       80.91       79.12      3.03 o
   5  -6   7       15.38       16.46      1.28 o
   6  -6   7        6.93        6.99      0.89 o
  -8  -5   7        5.60        6.88      0.72 o
  -7  -5   7        4.87        5.94      0.77 o
  -6  -5   7        4.14        4.11      0.73 o
  -5  -5   7        0.01       -0.25      0.25 o
  -4  -5   7       75.33       75.73      2.78 o
  -3  -5   7       39.15       37.55      1.93 o
  -2  -5   7      225.78      215.38      4.48 o
  -1  -5   7       48.93       49.32      1.22 o
   0  -5   7       39.15       41.08      1.26 o
   1  -5   7      100.03      105.47      2.34 o
   2  -5   7        6.18        6.62      0.62 o
   3  -5   7       55.70       56.16      2.64 o
   4  -5   7       18.01       16.58      0.97 o
   5  -5   7       35.27       34.01      1.35 o
   6  -5   7        0.28        0.16      0.16 o
   7  -5   7        5.92        6.56      0.42 o
  -9  -4   7        5.83        7.22      0.65 o
  -8  -4   7        2.45        1.51      0.38 o
  -7  -4   7       86.62       80.46      2.88 o
  -6  -4   7       84.33       78.69      1.88 o
  -5  -4   7       46.43       49.45      1.60 o
  -4  -4   7       89.42       83.58      2.82 o
  -3  -4   7      200.72      216.05      8.45 o
  -2  -4   7      281.09      308.66      5.46 o
  -1  -4   7       31.50       31.48      1.16 o
   0  -4   7        6.11        6.03      0.69 o
   1  -4   7       17.40       21.18      5.39 o
   2  -4   7       15.47       15.71      1.07 o
   3  -4   7       77.08       81.22      3.11 o
   4  -4   7       21.13       19.13      1.04 o
   5  -4   7       67.88       67.51      2.09 o
   6  -4   7       26.43       22.55      1.00 o
   7  -4   7        7.22        6.77      0.63 o
  -9  -3   7        1.30        1.03      0.22 o
  -8  -3   7        2.71        2.12      0.34 o
  -7  -3   7        4.95        6.43      0.50 o
  -6  -3   7        6.66        6.27      0.91 o
  -5  -3   7       34.20       34.89      2.14 o
  -4  -3   7       28.36       24.42      1.06 o
  -3  -3   7      270.71      265.02      3.52 o
  -2  -3   7       56.22       50.96      1.43 o
  -1  -3   7        5.99        8.16      0.58 o
   0  -3   7       11.76       11.99      0.71 o
   1  -3   7       79.26       79.87      2.75 o
   2  -3   7       45.79       48.35      1.26 o
   3  -3   7        0.03       -0.15      0.22 o
   4  -3   7       81.95       76.36      2.06 o
   5  -3   7       26.17       26.21      1.20 o
   6  -3   7       30.00       28.27      1.09 o
   7  -3   7        0.08       -0.13      0.18 o
 -10  -2   7        6.17        5.38      0.51 o
  -9  -2   7        1.04        1.04      0.24 o
  -8  -2   7       27.87       27.85      1.20 o
  -7  -2   7        9.61        8.13      0.69 o
  -6  -2   7        3.96        3.02      0.63 o
  -5  -2   7       43.30       48.86      2.30 o
  -4  -2   7        0.05        0.18      0.16 o
  -3  -2   7       35.96       39.63      1.01 o
  -2  -2   7       18.18       21.33      0.72 o
  -1  -2   7       52.67       61.02      2.09 o
   0  -2   7      184.05      202.88      3.81 o
   1  -2   7       34.09       35.80      1.74 o
   2  -2   7        9.74       10.07      1.02 o
   3  -2   7        0.59        0.70      0.34 o
   4  -2   7       19.39       19.89      1.55 o
   5  -2   7      159.99      167.68      4.39 o
   6  -2   7        9.27       11.06      1.00 o
 -10  -1   7        6.75        8.55      0.51 o
  -9  -1   7        0.15        0.18      0.23 o
  -8  -1   7        0.25        0.09      0.17 o
  -7  -1   7        1.52        3.20      0.68 o
  -6  -1   7       57.65       53.92      2.54 o
  -5  -1   7        1.07        0.58      0.29 o
  -4  -1   7       82.32       76.89      1.47 o
  -3  -1   7        4.62        3.28      0.30 o
  -2  -1   7       51.97       55.87      1.93 o
  -1  -1   7       12.78       14.84      1.04 o
   0  -1   7        0.44        1.41      0.36 o
   1  -1   7       13.05       18.79      1.32 o
   2  -1   7       28.65       30.60      1.80 o
   3  -1   7      159.98      154.14      4.23 o
   4  -1   7        5.50        6.41      0.92 o
   5  -1   7        8.99        8.37      0.98 o
   6  -1   7       25.01       26.77      1.45 o
 -10   0   7       37.19       41.76      1.31 o
  -9   0   7       20.90       20.05      0.99 o
  -8   0   7       85.11       76.07      1.70 o
  -7   0   7       78.22       68.50      2.46 o
  -6   0   7        3.68        3.24      0.66 o
  -5   0   7        0.00        0.20      0.22 o
  -4   0   7        6.73        4.76      0.32 o
  -3   0   7        4.52        4.55      0.43 o
  -2   0   7        5.11        8.01      0.79 o
  -1   0   7      328.30      325.59      5.10 o
   0   0   7        3.42        5.48      0.70 o
   1   0   7      179.12      169.79      4.04 o
   2   0   7       19.33       17.02      1.36 o
   3   0   7        1.15        1.29      0.38 o
   4   0   7        6.35        5.64      0.51 o
   5   0   7       21.10       24.66      2.12 o
   6   0   7        1.58        1.06      0.27 o
 -10   1   7        0.47        0.23      0.12 o
  -9   1   7        3.40        2.68      0.40 o
  -8   1   7       31.58       29.42      1.06 o
  -7   1   7        8.29        5.17      0.85 o
  -6   1   7      711.58      677.61      9.80 o
  -5   1   7       62.66       57.51      1.50 o
  -4   1   7       42.86       34.77      1.42 o
  -3   1   7       35.59       41.60      1.88 o
  -2   1   7      401.37      445.05      6.09 o
  -1   1   7        0.13        0.41      0.19 o
   0   1   7        4.74        4.99      0.70 o
   1   1   7       22.10       24.63      1.60 o
   2   1   7       28.71       26.43      1.74 o
   3   1   7      154.22      150.54      2.48 o
   4   1   7       13.26       13.27      0.89 o
   5   1   7      108.59      127.38      2.35 o
 -10   2   7        2.49        2.82      0.33 o
  -9   2   7        3.98        3.97      0.47 o
  -8   2   7       12.73       13.09      0.86 o
  -7   2   7      300.02      290.24      3.32 o
  -6   2   7      695.51      657.47     15.64 o
  -5   2   7       45.42       48.59      1.56 o
  -4   2   7       14.25       17.81      0.92 o
  -3   2   7      431.50      451.52      6.49 o
  -2   2   7       20.26       20.80      1.39 o
  -1   2   7       13.07       10.42      1.01 o
   0   2   7       67.17       69.13      1.79 o
   1   2   7      226.56      220.62      4.94 o
   2   2   7       46.99       42.27      1.30 o
   3   2   7       12.08       11.77      0.85 o
   4   2   7        1.28        2.64      0.44 o
   5   2   7        0.86        1.72      0.43 o
 -10   3   7        0.29        0.78      0.19 o
  -9   3   7        7.89        6.89      0.88 o
  -8   3   7        7.09        7.44      0.95 o
  -7   3   7       99.89       95.16      3.30 o
  -6   3   7        2.61        2.17      0.52 o
  -5   3   7       35.83       33.13      2.43 o
  -4   3   7        1.38        0.92      0.23 o
  -3   3   7      158.78      160.44      4.05 o
  -2   3   7        1.12        2.19      0.52 o
  -1   3   7        1.95        4.25      1.91 o
   0   3   7      548.39      523.44      5.19 o
   1   3   7      454.47      432.97      5.02 o
   2   3   7       19.84       19.33      0.88 o
   3   3   7       18.19       17.18      0.99 o
   4   3   7        0.11        0.36      0.33 o
   5   3   7        2.03        2.31      0.38 o
 -10   4   7        9.53        9.88      0.56 o
  -9   4   7        4.15        3.63      0.65 o
  -8   4   7       11.09        9.16      1.02 o
  -7   4   7        0.00       -0.50      0.50 o
  -6   4   7       59.45       56.25      2.60 o
  -5   4   7        5.23        4.73      0.77 o
  -4   4   7       60.51       65.10      2.71 o
  -3   4   7        3.98        3.67      0.66 o
  -2   4   7        0.41        0.14      0.15 o
  -1   4   7       47.76       49.27      1.92 o
   0   4   7      503.74      473.81      3.66 o
   1   4   7        2.67        3.38      0.38 o
   2   4   7       59.61       61.62      1.52 o
   3   4   7        2.48        1.57      0.46 o
   4   4   7       16.82       20.19      1.18 o
 -10   5   7        1.97        1.91      0.25 o
  -9   5   7        3.41        3.97      0.48 o
  -8   5   7        0.08        0.54      0.36 o
  -7   5   7       11.32       11.49      1.12 o
  -6   5   7       16.90       15.97      1.42 o
  -5   5   7      121.23      116.83      2.63 o
  -4   5   7       99.99       93.38      3.33 o
  -3   5   7       16.06       14.66      1.14 o
  -2   5   7       29.60       28.19      1.24 o
  -1   5   7       49.71       43.46      1.58 o
   0   5   7        4.99        2.71      0.42 o
   1   5   7       19.18       16.00      1.36 o
   2   5   7        4.73        4.55      0.56 o
   3   5   7       12.20       13.65      1.01 o
  -9   6   7        3.36        4.41      0.41 o
  -8   6   7        1.14        1.45      0.38 o
  -7   6   7       10.26       11.10      1.10 o
  -6   6   7        0.00        0.65      0.21 o
  -5   6   7      166.34      158.03      4.29 o
  -4   6   7        7.17        6.15      0.84 o
  -3   6   7       15.50       15.27      1.28 o
  -2   6   7        5.76        5.99      0.49 o
  -1   6   7       12.05        9.14      0.74 o
   0   6   7        2.37        2.46      0.58 o
   1   6   7        1.89        1.41      0.42 o
   2   6   7        2.98        4.85      0.41 o
  -9   7   7        0.22        0.05      0.14 o
  -8   7   7        0.55        0.97      0.32 o
  -7   7   7        2.92        3.60      0.58 o
  -6   7   7       68.01       62.16      1.73 o
  -5   7   7       57.69       52.47      2.38 o
  -4   7   7        3.61        3.04      0.61 o
  -3   7   7        0.98        1.15      0.40 o
  -2   7   7        4.72        4.38      0.50 o
  -1   7   7        2.09        3.19      0.62 o
   0   7   7       13.04       11.82      1.07 o
   1   7   7        2.56        2.61      0.45 o
  -8   8   7        1.05        1.51      0.32 o
  -7   8   7       16.88       16.94      1.08 o
  -6   8   7        1.05        0.90      0.39 o
  -5   8   7       32.37       33.04      1.76 o
  -4   8   7        6.98        8.07      0.90 o
  -3   8   7        0.32        0.15      0.19 o
  -2   8   7        0.17        0.07      0.30 o
  -1   8   7        4.37        3.01      0.51 o
   0   8   7        1.32        1.28      0.30 o
  -6   9   7       43.85       48.50      1.66 o
  -5   9   7       12.52       15.44      1.03 o
  -4   9   7        0.01        0.12      0.17 o
  -3   9   7        6.96       10.98      0.83 o
  -1 -11   8        0.10        1.06      0.32 o
   0 -11   8        2.20        1.94      0.36 o
   1 -11   8        1.60        1.90      0.34 o
  -3 -10   8       73.64       78.05      2.04 o
  -2 -10   8       45.20       51.17      1.92 o
  -1 -10   8        0.52        0.74      0.31 o
   0 -10   8        5.71        5.66      0.71 o
   1 -10   8        0.07       -0.02      0.16 o
   2 -10   8        1.82        2.15      0.34 o
   3 -10   8       12.28       12.69      0.63 o
   4 -10   8        7.41        9.63      0.70 o
  -5  -9   8       37.23       39.24      0.96 o
  -4  -9   8       24.31       24.57      0.92 o
  -3  -9   8       48.58       52.25      1.48 o
  -2  -9   8       38.56       43.59      2.02 o
  -1  -9   8        0.45        0.23      0.19 o
   0  -9   8        7.42        6.67      0.60 o
   1  -9   8        0.04        0.03      0.14 o
   2  -9   8       45.01       47.23      1.46 o
   3  -9   8       52.89       53.39      1.45 o
   4  -9   8      168.99      166.27      3.46 o
   5  -9   8        6.95        6.89      0.62 o
  -6  -8   8       18.32       19.78      0.72 o
  -5  -8   8       79.85       85.61      2.53 o
  -4  -8   8        0.80        1.03      0.24 o
  -3  -8   8        2.17        2.23      0.36 o
  -2  -8   8       16.73       16.03      0.93 o
  -1  -8   8       17.33       15.91      0.77 o
   0  -8   8       22.19       21.24      0.88 o
   1  -8   8        5.58        4.74      0.42 o
   2  -8   8       10.36       11.12      0.84 o
   3  -8   8        3.58        5.93      0.83 o
   4  -8   8       43.33       38.75      1.87 o
   5  -8   8        2.12        2.28      0.41 o
  -7  -7   8        0.67        0.67      0.16 o
  -6  -7   8        0.33        0.52      0.17 o
  -5  -7   8        0.60        0.44      0.26 o
  -4  -7   8        1.23        1.54      0.47 o
  -3  -7   8        7.46        7.13      0.52 o
  -2  -7   8        5.58        5.54      0.46 o
  -1  -7   8       81.37       80.79      1.70 o
   0  -7   8        8.77        9.12      0.57 o
   1  -7   8        8.69       10.23      0.75 o
   2  -7   8        2.09        1.49      0.45 o
   3  -7   8        0.21        0.31      0.28 o
   4  -7   8        3.23        2.44      0.52 o
   5  -7   8        0.55        1.01      0.33 o
   6  -7   8        3.28        3.22      0.42 o
  -7  -6   8        5.14        4.94      0.44 o
  -6  -6   8        5.46        5.51      0.73 o
  -5  -6   8      102.57      101.31      3.33 o
  -4  -6   8      236.47      222.44      3.48 o
  -3  -6   8       40.17       39.45      1.02 o
  -2  -6   8        0.53        0.40      0.30 o
  -1  -6   8        0.37        0.93      0.33 o
   0  -6   8       36.95       35.67      2.08 o
   1  -6   8       10.43       11.83      2.21 o
   2  -6   8        0.51        0.77      0.28 o
   3  -6   8        0.27        0.55      0.34 o
   4  -6   8        0.36       -0.14      0.33 o
   5  -6   8        5.48        5.79      0.50 o
   6  -6   8        6.02        5.27      0.69 o
  -8  -5   8        0.41       -0.21      0.21 o
  -7  -5   8        0.54        0.87      0.35 o
  -6  -5   8       20.82       20.70      1.03 o
  -5  -5   8       72.61       72.87      2.84 o
  -4  -5   8      161.40      150.14      4.00 o
  -3  -5   8       38.24       36.16      1.95 o
  -2  -5   8       86.66       85.92      4.83 o
  -1  -5   8       17.43       17.06      0.95 o
   0  -5   8       27.08       25.50      1.72 o
   1  -5   8        0.77        0.95      0.39 o
   2  -5   8        3.37        2.92      0.43 o
   3  -5   8        3.77        2.61      0.58 o
   4  -5   8        1.09        1.13      0.27 o
   5  -5   8        5.55        4.62      0.48 o
   6  -5   8        0.19        0.07      0.34 o
  -9  -4   8       30.30       28.32      1.17 o
  -8  -4   8        0.08       -0.21      0.21 o
  -7  -4   8      126.71      118.79      2.37 o
  -6  -4   8       28.14       25.47      1.89 o
  -5  -4   8      273.86      250.03      5.02 o
  -4  -4   8        0.00        0.13      0.25 o
  -3  -4   8      250.19      253.98      4.49 o
  -2  -4   8       15.96       15.24      0.87 o
  -1  -4   8       38.76       39.02      1.38 o
   0  -4   8       11.60       12.74      0.79 o
   1  -4   8       11.71       11.55      1.16 o
   2  -4   8        1.36        2.22      0.53 o
   3  -4   8       41.52       39.48      2.09 o
   4  -4   8        0.43        0.52      0.17 o
   5  -4   8       26.07       25.23      1.19 o
   6  -4   8        9.16        6.41      0.68 o
  -9  -3   8        2.28        2.35      0.30 o
  -8  -3   8        2.59        4.11      0.44 o
  -7  -3   8        5.60        2.74      0.32 o
  -6  -3   8        0.85        1.53      0.33 o
  -5  -3   8       30.61       30.14      1.25 o
  -4  -3   8      371.45      367.29      4.89 o
  -3  -3   8      146.18      143.08      3.36 o
  -2  -3   8        0.02        0.06      0.13 o
  -1  -3   8       53.18       54.81      1.60 o
   0  -3   8      388.86      403.29      4.37 o
   1  -3   8       11.80       12.68      1.19 o
   2  -3   8       14.86       15.59      1.33 o
   3  -3   8       50.11       49.11      1.65 o
   4  -3   8       48.51       48.55      2.38 o
   5  -3   8        6.07        5.81      0.78 o
   6  -3   8        0.18       -0.20      0.20 o
  -9  -2   8        3.56        4.32      0.41 o
  -8  -2   8       44.71       37.59      1.36 o
  -7  -2   8       80.14       74.16      2.50 o
  -6  -2   8        0.38        0.60      0.31 o
  -5  -2   8        2.82        2.42      0.36 o
  -4  -2   8      144.96      140.28      3.48 o
  -3  -2   8       75.59       77.00      1.49 o
  -2  -2   8        0.84        1.74      0.23 o
  -1  -2   8      156.39      153.76      3.61 o
   0  -2   8      238.63      248.16      4.65 o
   1  -2   8        3.94        3.82      0.62 o
   2  -2   8        7.15        8.45      0.95 o
   3  -2   8        6.61        7.61      0.98 o
   4  -2   8        0.04       -0.12      0.32 o
   5  -2   8        0.91        1.11      0.39 o
   6  -2   8        6.17        5.99      0.61 o
 -10  -1   8        2.24        1.76      0.23 o
  -9  -1   8        0.20        0.29      0.19 o
  -8  -1   8        4.97        6.59      0.88 o
  -7  -1   8       78.04       69.43      2.97 o
  -6  -1   8       53.99       52.50      2.54 o
  -5  -1   8      192.92      188.84      4.63 o
  -4  -1   8        2.24        2.39      0.35 o
  -3  -1   8       31.14       35.51      1.26 o
  -2  -1   8       32.31       29.26      1.55 o
  -1  -1   8      248.18      254.85      4.72 o
   0  -1   8       73.62       72.65      2.63 o
   1  -1   8        8.57        8.40      0.95 o
   2  -1   8       85.32       80.37      3.01 o
   3  -1   8       23.73       21.59      1.63 o
   4  -1   8        1.35        1.78      0.52 o
   5  -1   8       26.63       26.10      1.54 o
 -10   0   8        0.06        0.08      0.24 o
  -9   0   8        1.06        0.73      0.22 o
  -8   0   8       25.00       25.28      0.97 o
  -7   0   8        1.30        0.58      0.25 o
  -6   0   8        2.65        3.34      0.68 o
  -5   0   8       18.32       15.29      1.35 o
  -4   0   8        1.62        1.22      0.22 o
  -3   0   8       91.49       88.30      2.02 o
  -2   0   8       12.77       16.10      1.22 o
  -1   0   8        1.05        0.90      0.29 o
   0   0   8       58.62       53.32      2.34 o
   1   0   8      179.04      174.52      4.39 o
   2   0   8      107.70      108.96      2.07 o
   3   0   8        0.92        1.29      0.26 o
   4   0   8        4.44        4.28      0.49 o
   5   0   8       28.17       33.27      1.60 o
 -10   1   8        0.78        0.31      0.11 o
  -9   1   8        0.65        0.17      0.24 o
  -8   1   8       58.32       53.33      1.41 o
  -7   1   8       13.57        9.77      0.77 o
  -6   1   8       35.58       37.17      1.46 o
  -5   1   8      102.61       98.06      2.28 o
  -4   1   8       27.91       28.88      1.21 o
  -3   1   8       82.62       79.36      2.79 o
  -2   1   8      140.31      132.35      3.63 o
  -1   1   8       10.72       11.07      1.08 o
   0   1   8        3.41        3.80      0.68 o
   1   1   8        0.68        0.36      0.30 o
   2   1   8      373.64      360.18      4.73 o
   3   1   8        1.08        1.29      0.33 o
   4   1   8        0.02        0.03      0.20 o
   5   1   8        7.67       10.38      0.77 o
 -10   2   8        6.70        8.82      0.54 o
  -9   2   8        1.82        1.54      0.30 o
  -8   2   8        1.08        1.33      0.32 o
  -7   2   8      342.75      312.99      6.01 o
  -6   2   8      488.55      452.61      7.23 o
  -5   2   8        8.56        8.28      0.68 o
  -4   2   8       31.95       30.12      1.27 o
  -3   2   8       73.11       71.80      2.76 o
  -2   2   8        2.40        1.83      0.48 o
  -1   2   8       18.04       18.00      1.41 o
   0   2   8       13.25       11.73      1.18 o
   1   2   8       22.65       21.08      1.16 o
   2   2   8       36.98       35.34      1.49 o
   3   2   8        0.31       -0.10      0.24 o
   4   2   8        0.59        0.22      0.20 o
 -10   3   8        1.49        2.72      0.35 o
  -9   3   8        1.36        0.79      0.33 o
  -8   3   8        1.89        1.75      0.50 o
  -7   3   8      102.81      106.59      3.51 o
  -6   3   8       81.90       72.63      2.08 o
  -5   3   8       26.40       24.91      1.36 o
  -4   3   8        4.05        4.18      0.72 o
  -3   3   8       21.61       20.81      1.54 o
  -2   3   8        2.19        1.83      0.48 o
  -1   3   8        7.60        7.20      0.93 o
   0   3   8      329.36      298.97      6.08 o
   1   3   8       71.32       65.87      2.03 o
   2   3   8        8.60        7.59      0.54 o
   3   3   8        1.51        0.78      0.29 o
   4   3   8        0.15        0.65      0.24 o
 -10   4   8        9.05       11.78      0.58 o
  -9   4   8       28.85       28.38      1.60 o
  -8   4   8        2.51        1.49      0.45 o
  -7   4   8       45.14       44.37      2.22 o
  -6   4   8        0.26        0.16      0.20 o
  -5   4   8      127.38      132.96      2.83 o
  -4   4   8      181.10      158.64      4.38 o
  -3   4   8       73.36       71.59      2.94 o
  -2   4   8       52.79       48.15      2.39 o
  -1   4   8       64.08       52.76      2.56 o
   0   4   8      125.97      124.87      2.77 o
   1   4   8        0.00        0.42      0.22 o
   2   4   8        0.12        0.43      0.20 o
   3   4   8        0.40        1.43      0.35 o
  -9   5   8        0.03        0.01      0.12 o
  -8   5   8        8.68        9.73      0.69 o
  -7   5   8        3.69        3.20      0.60 o
  -6   5   8       26.29       26.94      1.83 o
  -5   5   8      296.49      239.53      5.37 o
  -4   5   8        0.03        0.79      0.33 o
  -3   5   8       13.63       12.92      1.21 o
  -2   5   8       31.48       28.58      1.86 o
  -1   5   8       20.86       17.15      0.98 o
   0   5   8       51.13       46.43      2.31 o
   1   5   8        5.32        6.25      0.80 o
   2   5   8       10.07       15.19      0.71 o
  -9   6   8       12.47       14.00      0.95 o
  -8   6   8        8.86        8.33      0.85 o
  -7   6   8        9.78       10.31      0.99 o
  -6   6   8        5.84        5.74      0.56 o
  -5   6   8       13.56       13.16      1.24 o
  -4   6   8        6.74        5.43      0.78 o
  -3   6   8        1.81        1.51      0.48 o
  -2   6   8        0.04       -0.20      0.20 o
  -1   6   8       12.45       10.77      1.10 o
   0   6   8        6.98        6.47      0.82 o
   1   6   8        1.61        1.81      0.40 o
  -8   7   8        6.42        6.71      0.67 o
  -7   7   8        1.65        1.86      0.42 o
  -6   7   8        1.00        2.55      0.50 o
  -5   7   8        0.19       -0.20      0.28 o
  -4   7   8       11.15       10.79      1.06 o
  -3   7   8        1.38        1.88      0.45 o
  -2   7   8        0.30        0.15      0.15 o
  -1   7   8        0.08       -0.05      0.21 o
   0   7   8        3.70        2.97      0.48 o
  -7   8   8        0.05        0.14      0.13 o
  -6   8   8        4.96        4.08      0.55 o
  -5   8   8        0.00        0.35      0.24 o
  -4   8   8        0.02       -0.01      0.20 o
  -3   8   8        8.97       11.35      0.88 o
  -2   8   8        0.13        0.12      0.17 o
  -3 -10   9       11.23       12.17      0.75 o
  -2 -10   9       24.04       25.83      1.27 o
  -1 -10   9       16.99       16.84      1.09 o
   0 -10   9        0.00       -0.21      0.21 o
   1 -10   9       15.63       16.70      0.73 o
   2 -10   9        5.53        6.66      0.67 o
   3 -10   9       24.98       24.60      1.09 o
  -4  -9   9        0.20        0.37      0.23 o
  -3  -9   9       14.47       12.29      0.96 o
  -2  -9   9       20.50       19.54      1.31 o
  -1  -9   9        5.86        5.72      0.74 o
   0  -9   9        2.66        1.94      0.30 o
   1  -9   9       19.28       20.42      1.35 o
   2  -9   9       12.35       12.71      0.71 o
   3  -9   9       21.85       21.75      0.87 o
   4  -9   9       21.69       23.95      0.78 o
  -6  -8   9        0.00        0.09      0.13 o
  -5  -8   9       22.27       24.08      1.32 o
  -4  -8   9       56.34       57.46      2.23 o
  -3  -8   9       11.46       11.16      0.74 o
  -2  -8   9        3.12        3.74      0.46 o
  -1  -8   9        0.56        0.33      0.18 o
   0  -8   9        1.07        2.05      0.91 o
   1  -8   9        9.93        9.34      0.69 o
   2  -8   9       14.72       17.23      1.32 o
   3  -8   9        8.47        7.51      0.82 o
   4  -8   9        0.02        0.20      0.14 o
  -7  -7   9        1.19        1.70      0.32 o
  -6  -7   9        0.85        0.65      0.28 o
  -5  -7   9       73.95       75.64      2.64 o
  -4  -7   9       37.55       36.64      1.37 o
  -3  -7   9        0.02        0.05      0.14 o
  -2  -7   9       16.83       17.92      0.95 o
  -1  -7   9      194.86      185.78      4.01 o
   0  -7   9       36.25       32.44      1.34 o
   1  -7   9        0.27        0.62      0.23 o
   2  -7   9        2.63        2.74      0.56 o
   3  -7   9        3.03        4.13      0.66 o
   4  -7   9        0.93        0.98      0.23 o
   5  -7   9        0.72        0.57      0.15 o
  -7  -6   9        0.39        0.17      0.20 o
  -6  -6   9        0.67        0.35      0.28 o
  -5  -6   9        5.79        4.26      0.49 o
  -4  -6   9       29.03       28.16      1.23 o
  -3  -6   9        5.36        6.26      0.47 o
  -2  -6   9       12.80       14.53      0.89 o
  -1  -6   9       14.59       20.24      4.77 o
   0  -6   9        0.74        0.60      0.21 o
   1  -6   9        4.47        4.94      0.44 o
   2  -6   9        4.43        4.59      0.52 o
   3  -6   9        0.01       -0.31      0.31 o
   4  -6   9        3.89        4.05      0.43 o
   5  -6   9        3.67        3.99      0.34 o
  -8  -5   9        6.94        7.64      0.50 o
  -7  -5   9        0.15        0.39      0.28 o
  -6  -5   9        3.20        2.28      0.56 o
  -5  -5   9       35.46       31.24      1.86 o
  -4  -5   9        1.39        0.63      0.34 o
  -3  -5   9      160.50      154.33      2.84 o
  -2  -5   9       26.34       27.11      1.23 o
  -1  -5   9        6.21        7.71      2.04 o
   0  -5   9       10.46       12.01      1.24 o
   1  -5   9       84.57       74.66      2.02 o
   2  -5   9       22.54       22.10      1.59 o
   3  -5   9       10.99       12.40      0.80 o
   4  -5   9       13.08       11.63      0.70 o
   5  -5   9        3.53        3.15      0.49 o
  -8  -4   9        1.03        1.14      0.31 o
  -7  -4   9        6.51        6.43      0.56 o
  -6  -4   9       18.27       17.11      1.38 o
  -5  -4   9        5.51        6.38      0.86 o
  -4  -4   9        9.09        8.62      0.98 o
  -3  -4   9      157.53      148.06      6.50 o
  -2  -4   9       57.07       56.45      1.91 o
  -1  -4   9        6.51        5.74      0.78 o
   0  -4   9       32.48       33.58      2.01 o
   1  -4   9        3.06        4.16      0.39 o
   2  -4   9       25.49       28.81      1.28 o
   3  -4   9        0.32        0.41      0.22 o
   4  -4   9       28.41       26.06      1.08 o
   5  -4   9        2.90        2.48      0.43 o
  -9  -3   9        1.70        1.87      0.36 o
  -8  -3   9        4.12        2.78      0.51 o
  -7  -3   9        5.94        4.23      0.66 o
  -6  -3   9       86.96       76.65      2.09 o
  -5  -3   9       88.99       86.66      2.15 o
  -4  -3   9       96.38       88.31      3.03 o
  -3  -3   9       26.45       27.27      1.18 o
  -2  -3   9        4.75        5.89      0.56 o
  -1  -3   9        0.09        0.54      0.21 o
   0  -3   9        3.68        4.05      0.49 o
   1  -3   9        0.60        0.82      0.40 o
   2  -3   9        1.65        1.15      0.32 o
   3  -3   9        3.58        3.94      0.49 o
   4  -3   9        3.69        3.09      0.59 o
   5  -3   9        1.35        1.44      0.36 o
  -9  -2   9       20.33       19.73      1.20 o
  -8  -2   9        3.61        2.86      0.55 o
  -7  -2   9      119.74      114.63      2.51 o
  -6  -2   9        2.81        3.70      0.48 o
  -5  -2   9        1.80        2.12      0.37 o
  -4  -2   9       47.45       46.76      2.18 o
  -3  -2   9       25.49       26.06      0.93 o
  -2  -2   9       74.60       71.86      1.56 o
  -1  -2   9       30.46       30.24      1.71 o
   0  -2   9       48.74       49.44      2.17 o
   1  -2   9       16.04       16.10      1.32 o
   2  -2   9        0.49        0.23      0.20 o
   3  -2   9        9.19        8.06      0.97 o
   4  -2   9       14.79       17.67      1.34 o
   5  -2   9        0.59        0.88      0.28 o
 -10  -1   9       12.17       14.92      0.86 o
  -9  -1   9        0.01       -0.09      0.24 o
  -8  -1   9        1.11        0.63      0.33 o
  -7  -1   9      208.57      194.56      4.48 o
  -6  -1   9        6.50        7.80      0.68 o
  -5  -1   9      560.54      558.70      7.32 o
  -4  -1   9        0.13        0.31      0.18 o
  -3  -1   9      278.71      260.10      3.61 o
  -2  -1   9      103.65      107.96      2.71 o
  -1  -1   9       14.44       15.69      1.28 o
   0  -1   9        9.29       10.59      1.08 o
   1  -1   9       91.80       91.19      1.83 o
   2  -1   9       86.06       89.26      3.27 o
   3  -1   9        0.89        0.79      0.39 o
   4  -1   9        0.00       -0.18      0.30 o
   5  -1   9       12.96       16.90      1.02 o
 -10   0   9        9.89       11.52      0.81 o
  -9   0   9        0.63        1.57      0.30 o
  -8   0   9       28.27       25.81      1.38 o
  -7   0   9        1.31        0.33      0.20 o
  -6   0   9      453.39      444.73      6.76 o
  -5   0   9      639.35      572.43      8.07 o
  -4   0   9        1.09        1.50      0.41 o
  -3   0   9      263.04      261.95      3.71 o
  -2   0   9       78.68       80.38      2.91 o
  -1   0   9       21.58       21.43      1.54 o
   0   0   9        4.11        4.03      0.68 o
   1   0   9        8.33        9.31      1.06 o
   2   0   9       72.63       73.15      2.99 o
   3   0   9       26.81       25.92      1.71 o
   4   0   9        0.16        0.28      0.20 o
 -10   1   9        8.40       11.49      0.56 o
  -9   1   9        0.17        0.22      0.14 o
  -8   1   9        0.44        0.37      0.20 o
  -7   1   9       12.79       13.40      1.17 o
  -6   1   9      118.29      116.90      3.48 o
  -5   1   9       13.64       12.01      0.83 o
  -4   1   9        4.26        3.79      0.47 o
  -3   1   9       22.64       24.96      1.18 o
  -2   1   9        8.84       10.12      1.07 o
  -1   1   9       18.99       19.89      1.53 o
   0   1   9       27.87       29.68      1.08 o
   1   1   9      760.19      725.04      9.49 o
   2   1   9       88.13       89.99      3.27 o
   3   1   9        2.64        3.26      0.60 o
   4   1   9        5.66        6.18      0.66 o
 -10   2   9        8.44        9.49      0.55 o
  -9   2   9       13.56       15.53      0.80 o
  -8   2   9       19.47       18.95      1.43 o
  -7   2   9       29.26       27.36      0.99 o
  -6   2   9       25.66       26.31      1.75 o
  -5   2   9       35.84       31.77      1.36 o
  -4   2   9       38.54       39.87      1.52 o
  -3   2   9        0.31        0.96      0.38 o
  -2   2   9       34.78       36.26      2.06 o
  -1   2   9        0.17        0.27      0.20 o
   0   2   9       10.09        9.08      0.74 o
   1   2   9       72.23       72.40      2.98 o
   2   2   9       16.46       18.87      1.15 o
   3   2   9        2.14        1.59      0.40 o
 -10   3   9        6.70        7.04      0.44 o
  -9   3   9        5.03        5.33      0.69 o
  -8   3   9       30.26       29.10      1.75 o
  -7   3   9       75.63       70.52      2.83 o
  -6   3   9       10.24       11.74      1.20 o
  -5   3   9        0.82        0.85      0.36 o
  -4   3   9      133.23      119.02      2.16 o
  -3   3   9       45.23       40.57      1.56 o
  -2   3   9        3.42        2.97      0.62 o
  -1   3   9        1.08        0.19      0.21 o
   0   3   9       35.51       29.12      1.90 o
   1   3   9        0.99        2.16      0.42 o
   2   3   9        3.55        3.89      0.43 o
   3   3   9        0.00       -0.20      0.20 o
  -9   4   9        0.00       -0.07      0.13 o
  -8   4   9        7.95        9.73      0.97 o
  -7   4   9        2.32        1.16      0.42 o
  -6   4   9       96.73       93.50      3.36 o
  -5   4   9       23.38       21.27      1.63 o
  -4   4   9       82.36       64.85      2.79 o
  -3   4   9       35.71       33.68      1.99 o
  -2   4   9       26.00       24.66      1.19 o
  -1   4   9        8.60       12.08      1.23 o
   0   4   9        2.05        0.72      0.36 o
   1   4   9        2.32        2.04      0.48 o
   2   4   9        2.98        5.28      0.59 o
  -9   5   9        4.49        4.74      0.40 o
  -8   5   9        7.26        7.08      0.54 o
  -7   5   9        0.17       -0.22      0.60 o
  -6   5   9       47.27       43.49      2.24 o
  -5   5   9       63.35       53.34      2.49 o
  -4   5   9       44.53       38.57      2.09 o
  -3   5   9       13.08       13.86      1.22 o
  -2   5   9       23.97       21.84      1.07 o
  -1   5   9        0.05        0.47      0.30 o
   0   5   9        4.48        4.68      0.70 o
   1   5   9        0.12        0.33      0.23 o
  -9   6   9       16.11       23.74      1.06 o
  -8   6   9        0.00       -0.02      0.15 o
  -7   6   9       12.78       12.78      0.69 o
  -6   6   9        4.89        4.61      0.68 o
  -5   6   9        3.80        2.28      0.37 o
  -4   6   9        0.02        0.25      0.16 o
  -3   6   9        2.45        1.98      0.45 o
  -2   6   9        0.63        0.43      0.24 o
  -1   6   9        0.55        0.38      0.24 o
   0   6   9        6.13       10.73      0.86 o
  -7   7   9        0.76        0.58      0.22 o
  -6   7   9        0.84        0.70      0.29 o
  -5   7   9       20.99       21.63      1.33 o
  -4   7   9        1.26        1.90      0.44 o
  -3   7   9       17.95       24.76      1.33 o
  -2   7   9        9.46       10.33      0.83 o
  -1   7   9        8.47        7.53      0.65 o
  -5   8   9        0.82        1.37      0.30 o
  -4   8   9       22.83       31.00      1.27 o
  -2 -10  10        5.02        4.64      0.49 o
  -1 -10  10        1.86        1.87      0.35 o
   0 -10  10        7.08        7.42      0.63 o
  -3  -9  10       14.74       13.75      0.92 o
  -2  -9  10        2.70        1.96      0.41 o
  -1  -9  10       18.29       17.54      1.17 o
   0  -9  10       12.48       10.45      0.64 o
   1  -9  10       28.20       29.23      0.98 o
   2  -9  10        0.29        0.14      0.11 o
  -5  -8  10        0.42        0.02      0.17 o
  -4  -8  10        4.51        3.57      0.36 o
  -3  -8  10        0.04        0.02      0.16 o
  -2  -8  10        0.02       -0.34      0.34 o
  -1  -8  10        9.90       10.18      0.70 o
   0  -8  10        1.75        1.41      0.28 o
   1  -8  10        0.01        0.24      0.14 o
   2  -8  10       11.66       13.59      0.91 o
   3  -8  10        0.41        0.20      0.14 o
  -6  -7  10        1.64        1.81      0.36 o
  -5  -7  10        0.69        0.79      0.28 o
  -4  -7  10       26.97       26.90      0.89 o
  -3  -7  10        0.20        0.16      0.13 o
  -2  -7  10        2.17        2.26      0.35 o
  -1  -7  10       12.55       11.90      0.79 o
   0  -7  10       11.67       10.28      0.73 o
   1  -7  10        6.56        5.14      0.41 o
   2  -7  10        6.46        6.13      0.54 o
   3  -7  10        0.00        0.07      0.12 o
   4  -7  10        4.72        6.63      0.42 o
  -7  -6  10        1.23        0.90      0.25 o
  -6  -6  10      126.38      124.58      2.26 o
  -5  -6  10        3.73        3.04      0.41 o
  -4  -6  10      117.51      116.67      1.94 o
  -3  -6  10        1.12        0.73      0.22 o
  -2  -6  10        2.97        2.25      0.55 o
  -1  -6  10        7.16        6.57      0.87 o
   0  -6  10       38.41       33.72      1.42 o
   1  -6  10        2.45        1.99      0.33 o
   2  -6  10        2.07        2.55      0.49 o
   3  -6  10       10.95       11.93      0.70 o
   4  -6  10       26.31       29.95      1.34 o
  -8  -5  10        0.75        1.27      0.29 o
  -7  -5  10        0.02        0.00      0.32 o
  -6  -5  10        3.64        3.68      0.64 o
  -5  -5  10      250.77      236.55      3.96 o
  -4  -5  10       30.36       30.74      1.26 o
  -3  -5  10        0.10       -0.23      0.23 o
  -2  -5  10       20.67       22.02      1.13 o
  -1  -5  10      109.05      100.93      1.93 o
   0  -5  10        6.20        5.74      0.47 o
   1  -5  10       54.27       53.50      1.38 o
   2  -5  10        2.10        1.63      0.46 o
   3  -5  10       11.38       12.04      1.05 o
   4  -5  10        4.71        5.42      0.58 o
  -8  -4  10        7.06        8.58      0.72 o
  -7  -4  10       35.47       33.62      1.73 o
  -6  -4  10        3.68        4.51      0.73 o
  -5  -4  10      144.69      129.25      3.74 o
  -4  -4  10        6.53        7.20      0.91 o
  -3  -4  10      114.11      110.98      1.97 o
  -2  -4  10       19.94       17.02      0.80 o
  -1  -4  10       11.72        9.40      0.59 o
   0  -4  10       29.75       29.43      1.05 o
   1  -4  10       80.45       76.95      1.67 o
   2  -4  10        0.05       -0.13      0.28 o
   3  -4  10        9.72        8.82      0.90 o
   4  -4  10        4.49        5.10      0.60 o
  -9  -3  10        0.43        0.65      0.20 o
  -8  -3  10        2.83        3.33      0.37 o
  -7  -3  10        1.46        1.18      0.43 o
  -6  -3  10       21.91       21.79      1.55 o
  -5  -3  10        0.29        0.14      0.24 o
  -4  -3  10       54.66       58.00      2.48 o
  -3  -3  10       67.36       66.75      1.91 o
  -2  -3  10       49.60       49.38      1.67 o
  -1  -3  10       10.97        9.79      0.61 o
   0  -3  10       38.36       33.78      1.41 o
   1  -3  10       44.29       41.68      1.23 o
   2  -3  10        3.70        2.68      0.56 o
   3  -3  10        0.86        0.85      0.42 o
   4  -3  10        0.00       -0.16      0.26 o
  -9  -2  10        0.10        0.02      0.18 o
  -8  -2  10        0.16        0.40      0.17 o
  -7  -2  10        8.81        8.50      0.94 o
  -6  -2  10       12.06       11.44      1.14 o
  -5  -2  10       79.82       75.42      2.86 o
  -4  -2  10      269.55      259.47      3.69 o
  -3  -2  10       48.28       45.05      1.61 o
  -2  -2  10       26.68       25.67      0.97 o
  -1  -2  10        5.60        5.45      0.57 o
   0  -2  10       33.95       32.70      1.39 o
   1  -2  10        6.62        6.62      0.63 o
   2  -2  10       36.62       40.40      1.45 o
   3  -2  10       71.21       76.30      2.73 o
   4  -2  10        3.15        3.80      0.55 o
  -9  -1  10        0.26        1.15      0.34 o
  -8  -1  10        1.67        1.91      0.30 o
  -7  -1  10       12.24       10.54      0.74 o
  -6  -1  10        5.10        4.55      0.72 o
  -5  -1  10      317.59      298.17      5.65 o
  -4  -1  10      227.47      218.82      5.69 o
  -3  -1  10       48.14       47.23      1.62 o
  -2  -1  10        0.08        0.04      0.17 o
  -1  -1  10        0.20        0.32      0.18 o
   0  -1  10       85.30       83.01      3.01 o
   1  -1  10       36.92       37.59      1.44 o
   2  -1  10       69.87       71.34      2.80 o
   3  -1  10       33.17       34.79      1.82 o
   4  -1  10        9.03       11.81      0.87 o
  -9   0  10       10.24       11.14      0.63 o
  -8   0  10        8.60        8.28      0.64 o
  -7   0  10        1.55        0.96      0.38 o
  -6   0  10      268.91      257.21      5.23 o
  -5   0  10      148.20      143.37      3.90 o
  -4   0  10       47.85       47.93      1.33 o
  -3   0  10      250.47      242.15      3.58 o
  -2   0  10      118.73      114.79      3.61 o
  -1   0  10        1.85        1.92      0.50 o
   0   0  10       44.63       42.07      1.58 o
   1   0  10       20.91       23.44      1.67 o
   2   0  10       52.65       49.33      1.60 o
   3   0  10        0.09        0.42      0.27 o
  -9   1  10        2.38        1.81      0.28 o
  -8   1  10        0.05        0.69      0.24 o
  -7   1  10       83.14       73.98      2.71 o
  -6   1  10       16.25       19.13      1.44 o
  -5   1  10       56.17       55.35      2.51 o
  -4   1  10       83.86       77.19      2.11 o
  -3   1  10       74.75       71.14      1.71 o
  -2   1  10       57.20       57.85      1.83 o
  -1   1  10       32.76       31.23      1.36 o
   0   1  10       35.42       32.35      1.39 o
   1   1  10      143.75      142.50      3.14 o
   2   1  10       41.86       39.92      2.01 o
   3   1  10       12.56       14.07      1.01 o
  -9   2  10        1.07        1.95      0.41 o
  -8   2  10       13.26       15.27      1.22 o
  -7   2  10        0.82        0.14      0.17 o
  -6   2  10       75.11       77.77      3.00 o
  -5   2  10       49.08       48.17      2.39 o
  -4   2  10       46.12       37.76      2.13 o
  -3   2  10      233.65      197.94      4.87 o
  -2   2  10       33.87       31.06      1.93 o
  -1   2  10        4.83        4.40      0.52 o
   0   2  10        9.28        9.84      0.88 o
   1   2  10       39.10       39.00      2.04 o
   2   2  10        0.26        0.15      0.13 o
  -9   3  10        0.75        1.02      0.31 o
  -8   3  10        0.00        0.32      0.34 o
  -7   3  10        0.26        0.78      0.54 o
  -6   3  10        2.50        3.56      0.66 o
  -5   3  10      144.28      138.67      4.06 o
  -4   3  10      124.94       95.26      3.39 o
  -3   3  10        9.93        6.37      0.89 o
  -2   3  10        0.00       -0.18      0.27 o
  -1   3  10      167.42      161.40      4.11 o
   0   3  10        3.95        3.83      0.69 o
   1   3  10        8.85        7.50      0.81 o
   2   3  10        5.81        7.81      0.64 o
  -9   4  10        6.58        9.61      0.57 o
  -8   4  10        8.05       12.49      1.02 o
  -7   4  10       36.38       39.34      1.31 o
  -6   4  10       40.74       43.07      2.20 o
  -5   4  10        5.10        4.70      0.77 o
  -4   4  10        0.49        0.52      0.34 o
  -3   4  10        0.89        0.95      0.34 o
  -2   4  10       20.22       20.46      1.04 o
  -1   4  10        7.47        7.12      0.89 o
   0   4  10        0.85        0.27      0.23 o
   1   4  10        4.41        5.47      0.60 o
  -8   5  10        0.47        0.18      0.12 o
  -7   5  10        5.13        5.17      0.36 o
  -6   5  10       19.50       20.46      1.45 o
  -5   5  10       15.47       14.43      1.23 o
  -4   5  10        4.96        5.60      0.77 o
  -3   5  10        6.94        8.01      0.50 o
  -2   5  10        5.04        2.75      0.54 o
  -1   5  10       11.71       13.38      1.07 o
   0   5  10        0.00       -0.09      0.17 o
  -7   6  10        0.40        0.60      0.24 o
  -6   6  10        1.28        1.71      0.38 o
  -5   6  10        4.40        6.08      0.73 o
  -4   6  10        1.27        1.77      0.42 o
  -3   6  10        4.71        7.04      0.70 o
  -2   6  10        0.48        0.50      0.26 o
  -1   6  10        0.43        0.31      0.19 o
  -6   7  10        0.00        0.06      0.13 o
  -5   7  10       17.60       21.99      1.13 o
  -4   7  10        0.50        1.04      0.27 o
  -3  -9  11        0.12       -0.08      0.16 o
  -2  -9  11        8.89        8.34      0.70 o
  -1  -9  11        1.31        1.14      0.31 o
   0  -9  11       54.43       54.65      1.71 o
   1  -9  11        4.77        4.06      0.45 o
  -4  -8  11        4.25        4.59      0.49 o
  -3  -8  11        0.21        0.05      0.19 o
  -2  -8  11        0.38        0.07      0.18 o
  -1  -8  11        0.34       -0.02      0.18 o
   0  -8  11        2.46        2.70      0.33 o
   1  -8  11        1.12        1.56      0.25 o
   2  -8  11        2.01        1.66      0.22 o
  -6  -7  11        1.28        0.95      0.25 o
  -5  -7  11        5.37        5.79      0.61 o
  -4  -7  11       10.16       10.18      0.71 o
  -3  -7  11        0.04        0.01      0.21 o
  -2  -7  11        0.66        0.31      0.23 o
  -1  -7  11        0.05        0.34      0.21 o
   0  -7  11       14.53       12.74      0.74 o
   1  -7  11        0.30        0.45      0.19 o
   2  -7  11       27.93       29.25      1.43 o
   3  -7  11        3.70        4.52      0.49 o
  -6  -6  11        0.07        0.36      0.16 o
  -5  -6  11        0.60        0.41      0.17 o
  -4  -6  11       37.45       38.29      1.30 o
  -3  -6  11        5.66        6.11      0.81 o
  -2  -6  11        2.97        2.67      0.59 o
  -1  -6  11        7.42        6.65      0.84 o
   0  -6  11       16.27       16.81      0.90 o
   1  -6  11        0.59        0.89      0.23 o
   2  -6  11        5.13        4.83      0.64 o
   3  -6  11       14.06       15.21      0.96 o
  -7  -5  11       10.08       12.35      0.62 o
  -6  -5  11       42.52       40.98      1.28 o
  -5  -5  11        0.20        0.29      0.27 o
  -4  -5  11       11.07       10.32      0.72 o
  -3  -5  11        0.47        0.84      0.40 o
  -2  -5  11        1.74        1.70      0.67 o
  -1  -5  11        2.02        1.66      0.43 o
   0  -5  11        6.20        5.50      0.55 o
   1  -5  11        6.11        5.61      0.52 o
   2  -5  11        1.40        1.73      0.43 o
   3  -5  11        0.30        0.13      0.16 o
  -8  -4  11        8.47        8.93      0.47 o
  -7  -4  11        7.76        6.73      0.51 o
  -6  -4  11        2.03        2.30      0.49 o
  -5  -4  11       15.43       18.84      1.40 o
  -4  -4  11        0.06       -0.09      0.23 o
  -3  -4  11        5.09        5.50      0.79 o
  -2  -4  11       19.00       19.59      0.85 o
  -1  -4  11        7.41        7.98      0.55 o
   0  -4  11       75.73       67.69      1.88 o
   1  -4  11       48.06       42.46      1.66 o
   2  -4  11        0.26        0.52      0.29 o
   3  -4  11        0.43        0.36      0.20 o
  -8  -3  11        0.13       -0.14      0.14 o
  -7  -3  11        0.49        0.15      0.22 o
  -6  -3  11       49.14       49.54      2.25 o
  -5  -3  11       79.45       75.24      2.82 o
  -4  -3  11      687.31      670.63     13.22 o
  -3  -3  11       85.73       88.66      2.18 o
  -2  -3  11       29.86       28.41      1.03 o
  -1  -3  11       24.17       22.17      0.79 o
   0  -3  11        2.54        2.41      0.30 o
   1  -3  11       20.55       23.63      1.56 o
   2  -3  11        0.86        1.27      0.39 o
   3  -3  11        3.17        3.39      0.51 o
  -9  -2  11       20.37       22.47      1.06 o
  -8  -2  11        1.49        3.01      0.35 o
  -7  -2  11        2.10        2.15      0.48 o
  -6  -2  11        0.03       -0.19      0.32 o
  -5  -2  11      217.66      220.79      4.86 o
  -4  -2  11      103.66      109.02      2.81 o
  -3  -2  11       16.09       15.28      2.04 o
  -2  -2  11      104.25      102.24      2.42 o
  -1  -2  11       59.53       57.90      1.50 o
   0  -2  11        6.06        6.32      0.88 o
   2  -2  11        0.05        0.71      0.34 o
   3  -2  11       57.64       58.38      1.39 o
  -9  -1  11        0.09        0.88      0.27 o
  -8  -1  11        0.19       -0.07      0.33 o
  -7  -1  11        0.22        0.51      0.28 o
  -6  -1  11        5.58        6.26      0.82 o
  -5  -1  11       20.06       22.28      1.56 o
  -4  -1  11       10.39        8.73      0.96 o
  -3  -1  11      188.67      189.32      2.61 o
  -2  -1  11       57.88       60.31      1.89 o
  -1  -1  11       65.52       68.10      2.82 o
   0  -1  11       65.45       67.05      2.79 o
   1  -1  11       64.44       63.34      1.80 o
   2  -1  11      208.29      216.82      3.22 o
   3  -1  11       72.07       77.88      1.49 o
  -9   0  11        1.26        1.29      0.21 o
  -8   0  11        0.16       -0.04      0.11 o
  -7   0  11        4.60        4.52      0.69 o
  -6   0  11        2.34        2.15      0.52 o
  -5   0  11        0.15        0.48      0.33 o
  -4   0  11        0.07        0.19      0.41 o
  -3   0  11       91.22       87.61      3.00 o
  -2   0  11       86.70       80.55      3.10 o
  -1   0  11        0.20       -0.16      0.36 o
   0   0  11        9.53        8.39      0.70 o
   1   0  11       30.31       31.85      1.25 o
   2   0  11       11.91       12.38      0.69 o
  -9   1  11        0.05        0.50      0.19 o
  -8   1  11        8.38        8.99      0.48 o
  -7   1  11       27.53       27.40      1.60 o
  -6   1  11       20.05       20.53      1.04 o
  -5   1  11        0.56        0.44      0.19 o
  -4   1  11        0.00       -0.05      0.21 o
  -3   1  11       26.95       26.22      1.78 o
  -2   1  11       17.44       16.41      1.41 o
  -1   1  11       16.17       16.89      0.98 o
   0   1  11       12.87       13.04      0.83 o
   1   1  11       26.74       28.57      1.11 o
   2   1  11        2.04        2.06      0.27 o
  -9   2  11        0.43        0.03      0.21 o
  -8   2  11        6.74        6.14      0.49 o
  -7   2  11        0.64        0.22      0.18 o
  -6   2  11       20.99       26.71      1.17 o
  -5   2  11        7.81        5.91      0.84 o
  -4   2  11       26.11       21.27      1.59 o
  -3   2  11      258.92      245.83      5.31 o
  -2   2  11       48.18       48.85      2.36 o
  -1   2  11        3.97        3.08      0.59 o
   0   2  11        1.39        0.45      0.26 o
   1   2  11        1.32        1.05      0.32 o
  -9   3  11       10.89       10.68      0.53 o
  -8   3  11        0.30        1.10      0.34 o
  -7   3  11       23.16       18.77      0.89 o
  -6   3  11        0.04       -0.09      0.26 o
  -5   3  11        0.00        0.38      0.30 o
  -4   3  11       32.93       25.31      1.69 o
  -3   3  11       36.99       37.61      2.00 o
  -2   3  11       15.09       16.49      1.29 o
  -1   3  11        0.00        0.01      0.39 o
   0   3  11        1.34        2.09      0.44 o
   1   3  11        0.86        1.63      0.31 o
  -8   4  11       41.12       51.64      1.39 o
  -7   4  11        5.27        8.48      0.55 o
  -6   4  11        5.08        4.74      0.61 o
  -5   4  11        0.12        0.45      0.27 o
  -4   4  11       17.31       15.18      1.24 o
  -3   4  11        5.48        8.19      0.63 o
  -2   4  11        2.46        2.17      0.32 o
  -1   4  11       11.62       15.47      1.09 o
   0   4  11       14.02       15.92      0.94 o
  -7   5  11        0.48        0.63      0.15 o
  -6   5  11        3.82        2.82      0.47 o
  -5   5  11       11.32       11.97      0.70 o
  -4   5  11       17.67       19.39      0.86 o
  -3   5  11        4.26        4.48      0.54 o
  -2   5  11       12.53       16.02      1.00 o
  -6   6  11        1.06        1.01      0.18 o
  -5   6  11        0.02        0.02      0.15 o
  -4   6  11        4.53        4.39      0.48 o
  -3  -8  12        0.16        0.26      0.17 o
  -2  -8  12        3.62        3.98      0.52 o
  -1  -8  12        0.59        0.21      0.13 o
   0  -8  12        0.15        0.12      0.14 o
  -4  -7  12        7.81        8.35      0.69 o
  -3  -7  12        0.01       -0.20      0.24 o
  -2  -7  12       10.14        9.20      0.86 o
  -1  -7  12        0.31        0.30      0.22 o
   0  -7  12       10.98        9.86      0.56 o
   1  -7  12        1.39        1.80      0.36 o
  -5  -6  12        1.91        0.89      0.30 o
  -4  -6  12        9.00        9.27      0.58 o
  -3  -6  12       23.22       26.79      1.51 o
  -2  -6  12       77.99       81.07      2.69 o
  -1  -6  12        9.96        9.88      0.63 o
   0  -6  12        4.21        2.84      0.35 o
   1  -6  12       25.15       20.94      1.21 o
   2  -6  12       35.37       33.10      1.32 o
  -6  -5  12        0.00        0.12      0.17 o
  -5  -5  12        9.80       12.48      1.02 o
  -4  -5  12       19.22       20.53      0.93 o
  -3  -5  12       63.90       70.33      2.55 o
  -2  -5  12       21.10       21.18      1.44 o
  -1  -5  12        0.74        0.59      0.40 o
   0  -5  12        4.22        3.18      0.38 o
   1  -5  12        0.83        1.25      0.24 o
   2  -5  12        0.59        0.55      0.21 o
  -7  -4  12        0.01        0.20      0.19 o
  -6  -4  12        0.84        0.47      0.22 o
  -5  -4  12       10.30       10.45      0.97 o
  -4  -4  12        7.66        8.10      0.62 o
  -3  -4  12        6.02        5.82      0.79 o
  -2  -4  12        0.05        0.06      0.23 o
  -1  -4  12        1.34        0.84      0.26 o
   0  -4  12        2.55        2.38      0.28 o
   1  -4  12        2.87        1.89      0.53 o
   2  -4  12        3.48        3.66      0.50 o
  -8  -3  12       11.81       13.89      0.59 o
  -7  -3  12        0.28        0.14      0.20 o
  -6  -3  12       22.52       20.75      1.37 o
  -5  -3  12        0.32       -0.03      0.26 o
  -4  -3  12      178.13      172.60      5.33 o
  -3  -3  12        6.77        5.82      0.80 o
  -2  -3  12        1.32        1.18      0.39 o
  -1  -3  12        0.85        1.01      0.25 o
   0  -3  12       58.39       58.58      1.63 o
   1  -3  12        3.72        2.84      0.52 o
   2  -3  12       12.66       12.41      0.92 o
  -8  -2  12        7.86       10.60      0.56 o
  -7  -2  12        3.79        4.68      0.63 o
  -6  -2  12        2.15        1.86      0.46 o
  -5  -2  12       23.08       22.52      1.50 o
  -4  -2  12       26.24       28.46      1.17 o
  -3  -2  12        0.69        0.42      0.27 o
  -2  -2  12       13.97       14.98      1.27 o
  -1  -2  12       18.91       20.23      1.46 o
   0  -2  12       52.88       56.11      1.65 o
   1  -2  12       21.20       24.59      1.45 o
   2  -2  12       14.30       13.74      0.71 o
  -8  -1  12       10.10        7.14      0.48 o
  -7  -1  12        0.39        0.21      0.15 o
  -6  -1  12       50.26       49.69      2.17 o
  -5  -1  12       76.71       74.30      2.72 o
  -4  -1  12       12.78       11.56      1.07 o
  -3  -1  12        6.03        4.99      0.75 o
  -2  -1  12       10.70       10.63      1.08 o
  -1  -1  12       59.87       58.94      2.51 o
   0  -1  12        0.28        0.05      0.24 o
   1  -1  12       10.89       10.01      0.62 o
   2  -1  12       91.80       96.57      2.22 o
  -8   0  12        7.20        6.38      0.37 o
  -7   0  12       19.04       22.21      0.97 o
  -6   0  12        2.20        2.36      0.51 o
  -5   0  12        0.48        0.19      0.16 o
  -4   0  12        6.06        6.33      0.57 o
  -3   0  12       78.74       68.04      2.73 o
  -2   0  12      194.87      185.48      4.46 o
  -1   0  12        1.61        1.40      0.44 o
   0   0  12       23.22       23.23      1.10 o
   1   0  12        0.53        0.53      0.15 o
  -8   1  12        3.78        5.32      0.84 o
  -7   1  12        0.05        0.32      0.23 o
  -6   1  12        1.91        1.90      0.31 o
  -5   1  12        2.34        2.52      0.37 o
  -4   1  12       12.19       12.46      0.79 o
  -3   1  12        7.52        6.95      0.59 o
  -2   1  12       20.93       24.28      1.59 o
  -1   1  12        9.08        8.81      0.91 o
   0   1  12        9.37        8.37      0.79 o
   1   1  12        5.50        6.09      0.58 o
  -8   2  12        4.95        5.97      0.42 o
  -7   2  12       53.57       65.93      1.58 o
  -6   2  12        7.74        7.45      0.82 o
  -5   2  12        1.44        1.55      0.30 o
  -4   2  12        2.06        1.76      0.48 o
  -3   2  12       23.46       26.10      1.62 o
  -2   2  12       11.93       13.23      1.11 o
  -1   2  12        4.43        4.42      0.43 o
   0   2  12        1.06        0.84      0.21 o
  -8   3  12        5.80        6.79      0.61 o
  -7   3  12       31.09       36.39      1.35 o
  -6   3  12       15.66       16.44      1.12 o
  -5   3  12        0.01       -0.09      0.14 o
  -4   3  12        0.00        0.29      0.29 o
  -3   3  12        0.02        0.11      0.13 o
  -2   3  12       28.99       30.87      1.05 o
  -1   3  12        0.59        0.32      0.21 o
  -7   4  12        1.23        1.03      0.18 o
  -6   4  12        5.21        5.81      0.62 o
  -5   4  12        0.01        0.02      0.13 o
  -4   4  12        0.14        0.02      0.17 o
  -3   4  12       12.74       16.29      1.00 o
  -2   4  12       26.08       27.88      1.19 o
  -5   5  12        0.99        1.09      0.19 o
  -3  -7  13        1.15        0.21      0.16 o
  -2  -7  13        0.00       -0.02      0.15 o
  -1  -7  13        0.23        0.65      0.23 o
  -4  -6  13       22.12       27.10      1.18 o
  -3  -6  13       39.70       41.19      1.62 o
  -2  -6  13       14.38       16.86      1.08 o
  -1  -6  13        0.00        0.26      0.21 o
   0  -6  13        4.40        5.05      0.49 o
  -6  -5  13        0.01       -0.10      0.13 o
  -5  -5  13       11.02       11.85      0.84 o
  -4  -5  13       13.04       11.31      0.88 o
  -3  -5  13      157.35      162.12      3.45 o
  -2  -5  13        1.12        0.74      0.28 o
  -1  -5  13        0.61        0.22      0.19 o
   0  -5  13        8.16        6.79      0.62 o
  -6  -4  13        0.10        0.12      0.17 o
  -5  -4  13        6.01        4.65      0.58 o
  -4  -4  13       91.57      100.63      2.71 o
  -3  -4  13       66.34       76.96      2.50 o
  -2  -4  13        4.45        5.30      0.67 o
  -1  -4  13        6.02        6.29      0.70 o
   0  -4  13        0.34        0.22      0.14 o
  -7  -3  13       13.60       16.50      0.96 o
  -6  -3  13        0.10       -0.26      0.26 o
  -5  -3  13       30.12       30.85      1.52 o
  -4  -3  13       16.78       19.66      0.86 o
  -3  -3  13        0.45        0.25      0.29 o
  -2  -3  13        0.01        0.04      0.20 o
  -1  -3  13       14.23       15.47      0.77 o
   0  -3  13       21.88       20.72      0.98 o
   1  -3  13        2.48        2.71      0.40 o
  -7  -2  13       18.74       20.66      1.12 o
  -6  -2  13        0.08        0.27      0.24 o
  -5  -2  13        4.30        4.09      0.60 o
  -4  -2  13        8.75        8.08      0.57 o
  -3  -2  13        8.96        9.29      0.90 o
  -2  -2  13       20.34       20.62      0.93 o
  -1  -2  13       60.67       63.32      1.57 o
   0  -2  13       17.36       18.25      0.76 o
   1  -2  13        3.54        2.68      0.39 o
  -7  -1  13        0.36        1.04      0.21 o
  -6  -1  13        0.76        0.42      0.27 o
  -5  -1  13        9.97       11.72      1.00 o
  -4  -1  13        4.62        4.23      0.42 o
  -3  -1  13       16.57       17.73      0.88 o
  -2  -1  13        9.43        8.72      0.70 o
  -1  -1  13        1.14        0.84      0.24 o
   0  -1  13        1.25        1.11      0.19 o
  -7   0  13        0.00       -0.02      0.12 o
  -6   0  13       15.16       19.55      1.20 o
  -5   0  13        8.23        9.39      0.61 o
  -4   0  13       13.02       14.12      0.61 o
  -3   0  13       22.70       23.70      1.45 o
  -2   0  13       15.62       16.21      1.17 o
  -1   0  13        0.00       -0.08      0.20 o
   0   0  13        5.64        5.64      0.56 o
  -7   1  13        5.20        9.87      0.55 o
  -6   1  13        2.64        4.30      0.61 o
  -5   1  13        4.34        4.43      0.42 o
  -4   1  13        8.67        6.83      0.52 o
  -3   1  13        5.65        3.53      0.56 o
  -2   1  13        0.26        0.65      0.28 o
  -1   1  13        1.23        1.02      0.27 o
  -7   2  13        6.38        8.03      0.47 o
  -6   2  13        2.10        2.87      0.31 o
  -5   2  13        5.67        5.35      0.52 o
  -4   2  13        0.04       -0.06      0.12 o
  -3   2  13       16.95       17.11      1.11 o
  -2   2  13        8.52       11.03      0.57 o
  -6   3  13       13.20       15.48      0.88 o
  -5   3  13        1.65        1.17      0.21 o
  -4   3  13        1.29        1.25      0.19 o
  -3   3  13        4.25        4.59      0.50 o
  -3  -5  14       49.43       54.65      1.63 o
  -2  -5  14        2.80        3.08      0.41 o
  -4  -4  14        1.10        1.27      0.28 o
  -3  -4  14       21.39       21.07      1.09 o
  -2  -4  14        9.04       10.22      0.75 o
  -5  -3  14        0.32        0.20      0.18 o
  -4  -3  14        3.65        2.93      0.41 o
  -3  -3  14        2.83        3.49      0.48 o
  -2  -3  14       76.67       86.85      2.22 o
  -1  -3  14       17.41       19.15      0.93 o
  -6  -2  14        8.08       11.17      0.74 o
  -5  -2  14        1.60        1.63      0.31 o
  -4  -2  14        0.07       -0.17      0.17 o
  -3  -2  14        2.69        3.05      0.46 o
  -2  -2  14       83.24       87.90      2.65 o
  -6  -1  14        7.50       10.95      0.74 o
  -5  -1  14        0.36        0.53      0.22 o
  -4  -1  14        0.01       -0.03      0.15 o
  -3  -1  14        0.13       -0.13      0.13 o
  -2  -1  14       18.45       19.89      0.73 o
  -6   0  14        7.57        9.74      0.67 o
  -5   0  14        8.39        9.96      0.70 o
  -4   0  14        3.39        4.56      0.35 o
  -3   0  14        5.62        5.82      0.40 o
  -4   1  14        1.65        1.54      0.32 o
 
